# Supplementary material for: Molecular dissection of connected rice populations revealed important genomic regions for agronomic and biofortification traits
Source: Front Plant Sci. 2023 Mar 22;14:1157507. doi: 10.3389/fpls.2023.1157507 (PMC10073715; doi:10.3389/fpls.2023.1157507)
Supplement: Supplementary file 2 [file DataSheet_2.xlsx]

## Sheet: Pop1
data	type	ril
360	495	1=A	2=-	3=B
*S_1_1	1	2	1	1	1	1	3	2	2	1	2	3	2	1	3	3	2	1	3	1	1	1	1	1	1	1	1	1	1	1	2	2	1	1	3	3	1	1	1	1	1	1	1	2	2	2	1	1	1
*S_1_2	1	2	2	1	2	1	3	2	2	1	2	3	2	1	3	3	2	1	3	1	2	1	2	1	1	1	1	2	1	2	2	2	1	2	3	3	2	1	3	2	2	1	1	2	2	2	1	1	1
*S_1_3	1	2	2	1	2	1	3	3	2	1	2	3	3	1	3	3	2	1	3	1	2	1	2	1	1	1	1	2	1	2	3	2	1	2	3	3	2	1	3	2	2	1	1	3	2	2	1	1	1
*S_1_4	1	2	2	1	1	1	3	3	2	2	2	3	2	1	3	3	2	1	3	1	2	1	2	1	1	1	1	2	1	2	2	2	1	2	3	3	1	2	3	2	2	2	2	2	2	2	1	3	1
*S_1_5	1	2	2	1	1	1	3	2	2	1	2	3	2	1	3	3	2	1	3	1	2	1	2	1	1	1	1	2	1	2	2	2	1	2	3	3	1	2	3	2	2	1	1	2	2	1	1	1	1
*S_1_6	1	2	2	1	1	1	3	3	2	1	2	3	2	1	3	3	2	1	3	1	2	1	2	1	1	1	1	2	1	2	2	2	1	2	3	3	1	2	3	2	2	1	2	2	2	1	1	3	1
*S_1_7	1	2	2	1	1	1	3	3	2	1	2	3	2	1	3	3	2	2	3	1	2	1	2	1	1	1	1	2	1	2	2	2	1	2	3	3	1	2	3	2	2	1	1	2	2	1	1	1	1
*S_1_8	1	2	1	1	1	1	3	3	2	1	2	1	2	3	2	2	1	1	3	1	2	1	2	1	1	1	1	3	2	3	3	2	1	1	3	3	1	2	1	1	1	1	1	1	2	1	1	1	1
*S_1_9	1	1	1	1	1	1	3	1	2	2	2	1	3	2	2	2	2	1	3	1	2	1	1	1	1	1	3	3	2	3	3	2	1	1	3	3	1	2	1	3	3	1	1	1	2	1	1	1	1
*S_1_10	1	1	1	1	1	3	3	1	2	2	2	1	3	3	2	2	2	1	3	1	2	2	1	1	1	1	3	2	2	2	2	2	1	1	1	1	1	2	1	3	3	2	3	2	1	1	2	1	1
*S_1_11	1	1	1	2	1	1	3	1	1	2	2	1	2	3	3	3	2	1	3	1	2	1	1	3	1	1	3	2	2	2	2	2	1	1	1	1	1	2	1	3	3	1	1	2	2	1	1	1	1
*S_1_12	1	1	1	3	1	1	3	1	1	2	2	1	2	3	3	3	2	1	3	1	2	1	1	3	1	1	3	2	2	2	2	2	1	1	1	1	1	2	1	3	3	1	1	2	2	1	1	1	1
*S_1_13	1	1	1	2	1	1	3	1	1	2	2	1	2	3	3	3	2	1	3	1	2	1	1	3	1	1	3	2	2	2	2	2	1	1	1	1	1	2	1	3	3	1	1	2	1	1	1	1	1
*S_1_14	1	1	1	1	1	1	3	1	1	2	2	1	2	2	1	1	2	1	3	1	2	1	1	1	1	1	3	2	1	2	2	2	1	1	1	1	1	2	1	3	3	1	1	1	2	1	1	1	1
*S_1_15	1	1	1	3	1	1	3	1	1	2	2	2	2	3	1	1	2	1	3	1	2	2	1	3	1	1	3	2	1	2	2	2	1	1	1	1	1	2	1	3	3	1	1	1	2	1	1	1	1
*S_1_16	1	1	1	2	1	1	3	1	2	2	2	1	3	3	1	1	2	1	3	1	2	2	1	1	1	1	3	2	1	2	2	2	1	1	1	1	1	2	1	3	3	1	1	1	2	1	1	1	1
*S_1_17	1	2	1	2	1	1	3	1	2	1	2	1	2	1	1	1	3	3	1	2	2	2	1	1	3	1	3	2	1	1	2	2	1	1	1	1	1	2	3	3	3	2	2	2	2	1	1	1	1
*S_1_18	1	1	1	2	1	1	1	1	2	1	2	1	2	1	1	1	2	1	1	1	2	2	1	1	1	1	3	2	1	2	2	2	1	1	1	1	1	2	3	3	3	2	2	1	2	1	1	1	1
*S_1_19	1	1	1	3	1	1	1	1	2	1	2	1	2	1	1	1	2	1	3	1	2	1	1	1	1	1	3	2	1	2	2	2	1	1	1	1	1	2	3	3	3	2	2	2	1	1	1	1	1
*S_1_20	1	1	1	3	1	1	1	2	2	1	2	1	2	1	1	1	2	1	3	1	2	1	1	1	1	1	3	2	1	2	2	2	1	1	1	1	1	2	3	3	3	2	2	1	1	1	1	1	3
*S_1_21	3	1	3	3	3	3	1	2	2	1	2	1	2	1	1	1	2	3	3	1	2	1	1	1	1	1	3	1	1	1	2	2	1	1	1	2	1	2	3	3	3	3	3	1	2	1	3	1	1
*S_1_22	3	2	3	3	3	2	1	2	2	1	2	1	2	1	1	1	2	1	3	1	2	1	1	1	1	1	3	1	1	1	2	2	1	1	1	2	1	2	3	3	3	3	3	1	2	1	2	1	3
*S_1_23	3	1	3	3	2	3	1	2	2	1	2	1	2	2	1	1	2	1	3	2	2	1	1	1	1	1	3	1	2	1	2	2	1	1	1	2	1	2	3	3	3	3	3	2	2	2	3	1	3
*S_1_24	3	1	3	3	2	1	1	1	2	1	2	1	2	1	1	1	2	1	1	2	2	1	1	1	1	1	3	1	1	1	2	2	1	1	1	2	1	2	3	3	3	3	3	1	2	2	1	1	3
*S_1_25	3	1	3	3	2	1	1	2	2	1	2	3	2	1	1	1	2	1	3	2	2	1	3	2	1	1	3	2	1	2	2	2	3	1	1	2	1	2	3	3	3	2	1	1	1	1	1	1	3
*S_1_26	3	3	3	3	2	1	1	1	2	2	2	3	2	1	1	1	2	1	1	3	2	2	3	1	2	1	3	2	1	2	2	2	3	1	1	2	1	2	3	3	3	2	1	1	2	2	1	3	3
*S_1_27	3	2	3	3	2	1	1	1	2	1	2	3	2	1	1	1	2	1	1	2	2	1	2	2	1	1	3	3	1	3	2	2	3	1	1	2	1	2	3	3	3	1	1	1	2	1	1	1	3
*S_1_28	3	2	3	3	2	1	1	2	2	1	2	3	2	1	1	1	2	1	1	2	2	1	3	1	1	1	3	2	1	2	2	2	3	1	1	2	1	2	3	3	3	2	1	1	2	1	1	1	3
*S_1_29	3	2	3	2	2	1	1	1	2	1	2	3	2	2	1	1	2	1	2	2	2	1	2	1	1	1	3	2	1	2	2	2	3	1	1	2	1	2	3	3	3	1	1	2	2	1	1	1	3
*S_1_30	3	2	3	2	2	1	1	1	2	2	2	3	2	1	1	1	2	1	1	2	2	2	2	2	1	1	3	2	1	3	2	2	3	1	1	2	1	2	3	3	3	1	1	1	2	2	1	3	3
*S_1_31	3	1	2	3	2	1	1	2	2	2	2	3	2	1	1	1	2	1	1	2	2	2	1	2	1	1	3	3	1	3	2	2	1	1	1	2	2	2	1	3	3	2	1	1	2	2	1	3	1
*S_1_32	3	2	2	2	2	1	3	1	2	2	2	3	2	1	1	1	2	1	3	3	2	2	1	2	2	1	3	2	1	3	2	2	2	2	1	2	2	2	1	3	3	1	1	2	3	3	1	3	3
*S_1_33	3	2	2	2	2	1	3	1	2	2	2	3	2	1	1	1	2	1	3	3	2	2	1	2	2	1	3	2	1	3	2	2	2	2	1	1	2	2	1	3	3	1	1	1	3	3	1	3	3
*S_1_34	3	2	2	3	2	1	3	1	2	1	2	3	2	1	1	1	2	1	3	3	2	1	1	1	2	1	3	2	1	2	2	2	2	2	1	2	2	2	1	3	3	1	1	1	1	1	1	1	3
*S_1_35	3	2	2	2	2	1	3	2	1	1	2	1	3	3	1	1	2	1	3	2	2	1	1	1	1	1	3	2	2	2	2	2	2	1	2	2	2	2	1	3	3	2	1	1	2	1	1	1	3
*S_1_36	3	2	2	2	2	1	3	1	2	1	2	1	3	1	1	1	2	1	3	2	2	1	1	1	1	1	3	2	2	2	2	2	2	1	2	2	1	2	1	3	3	1	1	2	1	1	1	1	3
*S_1_37	3	2	2	2	2	1	3	2	2	1	2	1	2	1	1	1	2	1	3	2	2	1	1	1	1	1	3	2	2	2	2	2	2	1	2	2	2	2	1	3	3	2	1	2	2	1	1	1	3
*S_1_38	3	2	2	2	2	1	3	1	2	1	2	1	2	1	1	1	2	1	3	1	2	1	1	1	1	1	3	2	2	2	2	2	2	1	2	2	1	2	1	3	3	1	1	2	1	1	1	1	3
*S_1_39	3	2	2	2	2	1	3	2	2	1	2	1	2	1	1	1	2	1	3	1	2	1	1	1	1	1	3	2	2	2	2	2	2	1	2	2	1	2	1	3	3	2	1	2	1	1	1	1	3
*S_1_40	3	2	2	2	2	1	3	2	2	1	2	1	2	1	1	1	2	1	3	1	2	1	1	1	1	1	3	2	2	2	2	2	2	1	2	2	1	2	1	3	3	2	1	2	2	1	1	1	3
*S_1_41	3	2	2	2	2	1	3	2	2	2	2	1	1	1	1	1	2	1	3	1	2	2	1	2	1	1	3	2	2	3	2	2	2	1	2	2	1	2	1	3	3	1	1	2	2	2	1	3	3
*S_1_42	3	2	2	2	2	1	3	1	2	1	2	1	1	1	1	1	2	1	3	1	2	1	1	1	1	1	3	2	2	2	2	2	2	1	2	2	1	2	1	3	3	1	1	2	1	1	1	1	3
*S_1_43	3	2	2	3	2	1	3	2	1	2	2	1	1	1	1	1	2	1	3	1	2	2	1	2	1	1	3	3	2	3	2	2	2	2	2	2	1	2	1	3	3	1	1	1	2	2	1	3	3
*S_1_44	3	2	2	2	2	1	3	2	2	1	2	1	2	1	1	1	2	1	3	1	2	1	1	1	1	1	3	2	2	2	2	2	2	2	2	2	1	2	1	3	3	2	1	2	2	1	1	1	3
*S_1_45	3	2	2	3	1	1	3	1	2	1	2	1	1	1	1	1	2	1	3	1	2	1	1	3	1	1	3	2	2	2	2	1	2	2	2	2	1	2	2	3	3	2	1	1	1	1	1	1	2
*S_1_46	3	2	2	1	1	1	3	1	2	1	2	1	1	1	1	1	2	1	3	1	2	1	1	2	1	1	3	2	2	2	2	1	2	2	2	2	1	2	2	3	3	1	1	2	1	1	1	1	2
*S_1_47	3	2	2	1	1	1	3	1	2	1	2	1	1	1	1	1	2	1	3	3	2	1	1	3	1	1	3	2	2	2	2	1	3	2	3	3	1	2	2	3	3	2	2	2	1	1	1	1	2
*S_1_48	3	2	2	2	1	1	3	2	2	1	2	1	2	1	1	1	2	1	3	3	2	1	1	3	1	1	3	2	2	2	2	1	3	2	3	3	1	2	2	3	3	2	2	2	2	1	1	1	2
*S_1_49	3	2	2	3	1	1	3	2	2	2	2	1	2	1	1	1	2	1	3	3	2	1	1	3	1	1	3	2	2	3	2	1	3	2	1	1	1	2	2	3	3	2	2	2	2	2	1	3	2
*S_1_50	3	2	2	2	1	1	3	1	2	2	2	1	2	1	1	1	2	1	3	3	2	1	1	3	1	1	3	2	2	2	2	1	3	2	1	1	1	2	2	3	3	2	2	2	3	3	1	3	2
*S_1_51	3	2	2	2	1	1	3	2	2	2	2	1	2	1	1	1	2	1	3	3	2	1	1	3	1	1	3	2	2	2	2	1	3	2	1	3	1	2	2	3	3	2	1	1	3	3	1	3	2
*S_1_52	3	2	2	2	1	3	3	1	2	2	2	1	2	1	1	1	2	1	3	3	2	1	1	3	1	1	3	2	2	2	2	1	3	2	1	3	1	2	2	3	3	1	1	1	3	3	1	3	2
*S_1_53	3	3	3	3	1	3	3	1	2	2	2	1	3	1	1	1	3	1	3	1	2	1	1	3	1	1	3	2	2	3	2	2	3	2	1	3	2	2	3	3	3	2	1	1	3	3	1	3	2
*S_1_54	3	2	2	3	2	3	3	1	2	2	2	1	2	1	1	1	2	1	1	1	2	1	1	3	1	1	3	2	2	3	2	1	3	2	1	3	1	2	2	3	3	2	2	1	3	3	1	3	2
*S_1_55	3	2	2	1	2	3	3	2	2	1	2	1	2	1	1	1	2	1	1	1	2	1	1	3	1	1	3	2	2	3	2	1	3	2	2	3	1	2	2	1	1	2	2	1	2	2	1	1	2
*S_1_56	3	2	2	1	2	3	3	1	2	1	2	1	2	1	1	1	3	1	3	1	2	1	1	3	1	1	3	2	2	3	2	1	3	2	2	3	1	2	2	1	1	2	2	1	2	2	1	1	2
*S_1_57	3	2	2	3	3	3	3	2	2	2	2	1	2	1	1	1	2	1	3	1	2	1	1	3	1	1	3	3	2	3	2	1	3	2	2	3	1	2	2	1	1	2	2	1	3	3	1	3	2
*S_1_58	3	2	2	3	3	3	3	1	2	2	2	1	2	1	1	1	2	1	3	1	2	1	1	3	1	1	2	3	2	3	2	1	3	2	2	3	1	2	2	1	1	2	2	1	3	3	1	3	2
*S_1_59	3	2	2	1	2	3	3	1	3	1	2	1	1	1	1	1	2	1	3	1	2	1	1	3	1	1	2	3	2	3	2	1	3	2	2	3	1	2	2	1	1	2	2	1	2	2	1	1	2
*S_1_60	3	3	2	2	2	3	3	2	2	2	2	2	2	3	1	1	3	1	2	3	2	1	1	2	1	1	2	2	2	2	2	2	3	2	2	2	2	2	2	3	3	1	1	1	2	2	3	2	2
*S_1_61	3	2	2	3	2	3	3	1	2	1	2	2	1	3	1	1	3	2	2	3	2	1	1	2	1	1	2	2	2	2	2	2	2	2	2	2	2	2	2	3	3	1	1	1	2	2	3	2	2
*S_1_62	3	2	2	2	2	3	3	1	2	2	2	2	2	3	3	3	2	1	2	3	2	1	1	2	1	1	2	2	2	2	2	2	2	2	2	2	2	2	2	3	3	1	1	1	2	2	3	2	2
*S_1_63	3	3	2	2	2	3	3	1	2	2	2	2	1	3	3	3	2	1	2	2	2	1	1	2	1	1	2	2	2	2	2	2	1	2	2	2	2	2	2	3	3	1	1	1	2	2	3	2	2
*S_1_64	3	3	2	3	2	3	3	2	2	2	2	2	2	3	3	3	2	1	2	2	2	1	1	2	1	1	2	2	2	2	2	2	1	2	2	2	2	2	2	3	3	1	1	1	2	2	3	2	2
*S_1_65	3	2	2	2	2	3	3	1	2	2	2	2	1	3	1	1	3	1	1	2	2	1	1	2	1	1	2	2	2	2	2	2	1	2	2	2	2	2	2	3	3	1	1	2	2	2	3	2	1
*S_1_66	3	1	2	2	2	3	3	1	2	1	2	1	1	3	1	1	3	1	1	2	2	1	1	2	1	1	2	2	2	2	2	2	1	2	2	2	1	2	2	3	3	1	1	1	2	2	3	1	1
*S_1_67	3	1	2	3	2	3	3	1	2	1	2	1	1	3	1	1	3	1	1	2	2	1	1	2	1	1	2	2	2	2	2	2	1	2	2	3	1	2	2	3	3	1	1	1	2	2	3	1	1
*S_1_68	3	1	2	2	2	3	3	2	2	1	2	1	2	3	3	3	3	1	1	2	2	1	1	2	1	1	2	2	2	2	2	2	1	2	2	2	1	2	2	3	3	1	1	1	2	2	3	1	1
*S_1_69	3	1	2	2	2	3	3	1	2	1	2	1	2	3	1	1	3	1	1	2	2	1	1	2	1	1	2	2	2	2	2	2	1	2	2	2	1	2	2	3	3	1	1	1	2	2	3	1	1
*S_1_70	3	2	2	2	2	3	3	1	2	1	2	1	2	3	3	3	2	1	2	2	2	1	1	2	1	1	1	2	2	2	2	2	1	2	2	2	1	2	2	3	3	1	1	1	2	2	3	1	1
*S_1_71	3	3	2	2	2	3	3	1	2	1	2	1	2	3	3	3	3	1	2	2	2	1	1	2	1	1	1	2	2	2	2	2	1	2	2	2	1	2	2	3	3	1	1	1	2	2	3	1	1
*S_1_72	3	3	2	2	2	3	3	2	2	1	2	1	2	3	3	3	3	1	2	2	2	1	1	2	1	1	1	2	2	2	2	2	1	2	2	3	1	2	2	3	3	1	1	1	2	2	3	1	1
*S_1_73	3	1	2	2	2	3	3	1	2	1	2	1	2	3	1	1	3	1	2	2	2	1	1	2	1	1	1	2	2	2	2	2	1	2	2	2	1	2	2	3	3	1	1	1	2	2	3	1	1
*S_1_74	1	2	1	2	2	1	3	2	2	2	2	1	2	3	1	1	3	1	2	2	2	1	1	2	1	1	1	2	1	2	2	2	1	3	3	3	1	2	1	3	3	1	1	1	2	2	1	2	1
*S_1_75	1	2	1	2	2	1	3	2	2	2	2	1	2	3	1	1	3	1	1	1	2	1	1	2	1	1	1	2	1	2	2	2	1	3	3	3	1	2	1	3	3	1	1	1	2	2	1	2	1
*S_2_1	2	2	1	1	1	1	1	1	1	1	2	2	2	1	3	3	2	2	3	2	3	3	1	3	1	3	1	2	1	2	2	2	1	1	1	1	2	1	1	1	2	3	3	2	2	2	2	2	1
*S_2_2	3	2	3	1	1	3	3	1	2	1	2	2	2	2	1	1	3	2	3	2	2	3	3	3	3	1	3	2	3	2	2	2	3	2	2	3	3	2	3	3	3	3	3	2	1	1	2	2	3
*S_2_3	3	2	1	1	1	3	3	1	1	2	2	1	2	2	1	1	3	2	3	2	2	3	3	3	3	1	3	1	1	1	2	2	3	2	3	3	2	1	3	3	3	1	1	2	1	1	2	3	3
*S_2_4	3	2	2	1	1	3	3	1	1	2	2	1	2	1	1	1	3	2	3	2	2	3	3	3	3	1	3	2	1	2	2	2	3	2	1	1	2	1	3	3	3	1	1	2	1	1	2	3	3
*S_2_5	3	2	2	1	1	3	3	1	1	2	2	1	2	3	1	1	3	2	2	3	2	3	3	3	3	1	3	1	1	1	2	3	3	2	3	3	2	1	3	3	3	1	1	1	2	2	2	3	3
*S_2_6	1	1	1	1	2	2	2	2	1	1	2	1	2	3	1	1	3	1	1	3	2	2	1	1	3	3	3	1	2	1	2	2	1	1	3	3	1	1	3	3	3	2	1	1	1	1	2	1	1
*S_2_7	3	2	3	1	1	1	1	1	2	2	2	3	2	2	2	2	2	1	2	3	2	1	1	1	2	2	3	2	3	2	1	2	1	1	3	2	1	2	3	3	3	2	2	3	1	1	1	3	1
*S_2_8	2	2	1	1	2	1	2	1	1	1	2	1	2	2	1	1	3	1	1	3	2	2	1	1	3	3	1	1	2	1	2	2	1	1	3	3	1	1	1	1	1	2	1	1	1	1	3	1	1
*S_2_9	2	2	3	3	2	1	2	2	2	2	3	1	2	3	2	2	3	1	1	3	2	2	1	1	3	3	3	2	3	2	2	3	1	2	3	3	1	2	3	3	3	2	3	3	1	1	3	3	1
*S_2_10	2	2	3	3	2	1	2	2	2	2	2	3	2	2	2	2	3	1	1	3	2	2	1	1	3	3	3	2	3	2	2	2	1	2	3	3	1	2	3	3	3	2	2	3	2	1	3	3	1
*S_2_11	2	2	3	3	2	1	2	2	2	2	3	3	2	2	2	2	3	1	1	3	2	2	1	1	3	3	3	2	3	2	2	2	1	2	3	3	1	2	3	3	3	2	2	3	2	1	3	3	1
*S_2_12	2	2	3	2	2	1	2	2	2	2	2	3	2	2	2	2	3	1	1	3	2	2	1	1	3	3	3	2	3	2	2	2	1	2	3	3	1	2	3	3	3	2	2	3	1	1	3	3	1
*S_2_13	2	2	3	2	2	1	2	2	2	2	2	3	2	2	2	2	3	1	1	3	2	2	1	1	3	3	3	2	3	2	2	2	1	2	3	3	1	2	3	3	3	2	2	3	1	1	3	3	1
*S_2_14	2	2	3	3	2	1	2	2	2	2	3	3	2	2	2	2	3	1	1	3	2	2	1	1	3	3	3	2	3	2	2	2	1	2	3	3	1	2	3	3	3	2	2	3	1	1	3	3	1
*S_2_15	2	2	3	3	2	1	2	2	2	2	2	3	2	2	2	2	3	1	1	3	2	2	1	1	3	3	3	2	3	2	2	2	1	2	3	3	1	2	3	3	3	2	2	3	2	1	3	3	1
*S_2_16	2	2	3	2	2	1	2	2	2	2	2	3	2	2	2	2	3	1	1	3	2	2	1	1	3	3	3	2	3	2	2	2	1	2	3	3	1	2	3	3	3	2	2	3	1	1	3	3	1
*S_2_17	2	2	3	2	2	1	2	2	2	2	2	3	2	2	2	2	3	1	1	3	2	2	1	1	3	3	3	2	3	2	2	2	1	2	3	3	1	2	3	3	3	2	2	3	1	1	3	3	1
*S_2_18	2	2	3	3	2	1	2	2	2	2	3	1	2	2	2	2	3	1	1	3	2	2	1	1	3	3	3	2	3	2	2	2	1	2	3	3	1	2	3	3	3	2	2	3	1	1	3	3	1
*S_2_19	2	2	3	3	2	1	2	2	2	2	2	3	2	2	2	2	3	1	1	3	2	2	1	1	3	3	3	2	3	2	2	2	1	2	3	3	1	2	3	3	3	2	2	3	1	1	3	3	1
*S_2_20	2	2	3	3	2	1	2	2	2	2	2	3	2	2	2	2	3	1	1	3	2	2	1	1	3	3	3	2	3	2	2	2	1	2	3	3	1	2	3	3	3	2	2	3	1	1	3	3	1
*S_2_21	2	2	3	3	2	1	2	2	2	2	3	3	2	2	2	2	3	1	1	3	2	2	1	1	3	3	3	2	3	2	2	2	1	2	3	3	1	2	3	3	3	2	2	3	1	1	3	3	1
*S_2_22	2	2	3	3	2	1	2	2	2	2	2	3	2	2	2	2	3	1	1	3	2	2	1	1	3	3	3	2	3	2	2	2	1	2	3	3	1	2	3	3	3	2	2	3	1	1	3	3	1
*S_2_23	2	2	3	2	2	1	2	2	2	2	2	3	2	2	2	2	3	1	1	3	2	2	1	1	3	3	3	2	3	2	2	2	1	2	3	3	1	2	3	3	3	2	2	3	1	1	3	3	1
*S_2_24	2	2	3	2	2	1	2	2	2	2	2	3	2	2	2	2	3	1	1	3	2	2	1	1	3	3	3	2	3	2	2	2	1	2	3	3	1	2	3	3	3	2	2	3	1	1	3	3	1
*S_2_25	1	1	1	1	3	3	2	1	1	1	2	1	2	3	3	3	3	3	1	3	2	2	1	1	3	3	1	1	1	1	3	3	1	1	3	3	2	1	1	1	1	2	1	1	2	2	3	1	1
*S_2_26	1	1	1	1	3	3	2	1	1	1	2	1	2	2	3	3	3	1	3	3	2	2	1	1	3	3	1	1	1	1	3	3	1	1	3	3	3	2	1	1	1	2	1	1	2	2	3	1	1
*S_2_27	1	2	1	1	3	3	2	1	2	1	2	3	2	2	3	3	3	3	3	3	2	2	1	1	3	3	1	1	1	1	3	3	1	1	3	3	2	2	1	1	1	2	1	2	2	2	3	1	1
*S_2_28	1	2	1	1	3	3	2	1	2	1	2	3	2	3	3	3	3	3	3	3	2	2	1	1	3	3	1	1	1	1	3	3	1	1	3	3	2	2	1	1	1	1	1	2	2	2	3	1	1
*S_2_29	1	1	1	1	3	3	2	1	2	1	2	3	2	2	3	3	3	3	3	3	2	2	1	1	3	3	1	1	1	1	3	3	1	1	3	3	1	1	1	1	1	2	1	2	2	2	3	1	1
*S_2_30	1	1	1	1	3	3	2	1	2	1	2	3	2	2	3	3	3	3	3	3	2	2	1	1	3	3	1	1	1	1	3	3	1	1	3	3	1	1	1	1	1	2	1	2	2	2	3	1	1
*S_2_31	1	1	1	1	3	3	2	1	2	1	2	3	2	3	3	3	3	3	3	3	2	2	1	1	3	3	1	1	1	1	3	3	1	1	3	3	1	1	1	1	1	2	1	2	2	2	3	1	1
*S_2_32	1	2	1	1	3	3	2	1	2	1	2	3	2	3	3	3	3	3	3	3	2	2	1	1	3	3	1	1	1	1	3	3	1	1	3	3	1	1	1	1	1	2	1	2	2	2	3	1	1
*S_2_33	1	2	1	1	3	3	2	1	2	1	2	3	2	2	3	3	3	3	3	3	2	2	1	1	3	3	1	1	1	1	3	3	1	1	3	3	1	1	1	1	1	1	1	2	2	2	3	1	1
*S_2_34	2	2	3	2	3	3	2	2	2	2	3	3	2	3	3	3	3	3	1	3	2	2	1	1	3	3	3	2	3	2	3	3	1	2	3	3	1	2	3	3	3	3	3	3	2	2	3	3	1
*S_2_35	1	1	1	1	2	3	2	2	2	1	2	1	3	3	2	2	3	3	3	3	2	3	1	1	3	3	1	1	1	1	2	3	1	1	3	3	1	2	1	1	1	2	1	2	1	1	1	1	1
*S_2_36	1	2	1	1	2	3	2	1	1	1	2	1	2	3	2	2	3	3	3	3	2	2	1	1	3	2	1	1	1	1	2	2	1	1	3	3	1	2	1	1	1	1	1	1	1	1	1	1	1
*S_2_37	1	2	1	1	2	3	2	1	1	1	2	1	2	3	2	2	3	3	3	3	2	2	1	1	3	2	1	2	1	2	2	2	1	1	3	3	1	2	1	1	1	2	1	1	1	1	1	1	1
*S_2_38	1	1	1	1	1	3	2	1	1	2	1	1	2	2	2	2	2	1	1	3	2	2	1	3	1	2	1	2	1	2	2	2	1	1	3	3	1	2	1	1	1	1	1	1	2	2	1	1	1
*S_2_39	1	1	1	1	1	2	2	1	1	2	1	1	1	2	2	2	1	1	1	3	2	2	1	3	1	2	1	2	1	2	2	2	1	1	3	3	1	2	1	1	1	1	1	1	1	1	1	1	1
*S_2_40	1	1	1	1	1	3	3	1	1	2	1	1	2	1	2	2	2	1	1	3	2	2	3	1	1	3	1	2	1	2	2	3	3	2	1	1	1	2	1	1	1	2	1	1	2	2	1	1	3
*S_2_41	3	2	2	2	3	3	1	2	2	3	2	3	2	1	3	3	2	1	3	3	2	1	1	1	1	1	3	2	3	2	2	2	1	2	2	2	2	3	3	1	2	3	3	2	2	2	3	3	2
*S_2_42	1	2	2	1	2	1	3	2	1	1	1	3	2	1	2	2	2	1	3	3	2	1	3	1	1	1	3	1	1	1	1	2	3	2	2	2	1	1	1	1	1	2	2	2	1	1	1	1	3
*S_2_43	1	2	2	1	1	1	3	2	2	2	1	3	2	1	2	2	2	1	3	3	2	1	3	1	1	1	3	1	1	1	1	1	3	2	2	2	1	1	1	1	1	2	3	2	1	1	1	3	3
*S_2_44	1	2	2	1	1	1	3	1	1	1	1	3	2	1	2	2	2	1	3	3	2	1	3	1	1	1	3	1	1	1	2	2	3	2	2	2	1	1	1	1	1	2	3	2	2	2	1	1	3
*S_2_45	1	2	2	1	1	1	3	2	1	2	1	3	2	1	2	2	1	1	2	3	2	1	3	1	1	1	3	1	1	1	1	1	3	2	1	1	2	2	1	1	1	2	3	2	2	1	1	3	3
*S_2_46	1	2	2	1	1	1	3	1	1	2	2	3	2	1	2	2	1	1	2	3	2	1	3	1	1	1	3	1	1	1	1	1	3	2	1	1	1	2	1	1	1	2	3	2	1	1	1	3	3
*S_2_47	1	2	2	1	1	1	3	2	1	2	2	3	2	1	2	2	1	1	2	3	2	1	3	1	1	1	3	1	1	1	1	1	3	2	1	1	1	2	1	1	1	2	3	2	1	1	1	3	3
*S_2_48	3	2	3	1	2	1	3	2	1	2	2	3	2	1	2	2	1	1	2	3	2	1	3	1	1	1	3	2	1	2	2	2	3	2	2	2	2	3	1	1	1	1	1	2	1	1	1	3	3
*S_2_49	3	2	3	1	2	1	3	1	1	1	2	3	2	1	2	2	1	1	2	3	2	1	3	1	1	1	3	2	1	2	2	1	3	2	1	1	2	3	1	1	1	1	1	2	2	1	1	1	3
*S_2_50	3	2	3	1	2	1	3	1	1	1	2	2	2	1	3	3	1	1	2	3	2	1	3	1	1	1	3	2	1	2	2	1	3	2	1	1	2	3	1	1	1	1	1	2	1	1	1	1	3
*S_2_51	3	2	3	1	2	1	3	1	1	1	2	2	1	1	3	3	1	1	2	3	2	3	3	1	3	3	3	1	1	1	2	1	3	3	1	1	3	3	1	1	1	2	1	2	1	1	1	1	3
*S_2_52	3	2	3	1	2	1	3	1	2	1	3	1	1	1	3	3	2	1	2	3	2	2	3	1	3	3	3	2	1	2	2	2	3	3	1	1	3	3	1	1	2	2	3	3	1	1	1	1	3
*S_2_53	3	2	3	1	2	1	3	1	1	1	2	1	2	1	1	1	2	1	3	3	1	1	3	3	1	1	1	2	1	2	2	2	3	2	1	1	3	2	1	1	2	2	1	2	1	1	1	1	3
*S_3_1	1	1	3	1	2	1	1	3	2	3	2	3	2	3	2	2	2	3	1	1	2	1	3	1	1	1	1	3	2	3	2	2	3	1	3	3	1	2	1	1	1	1	1	1	3	3	1	3	3
*S_3_2	1	1	3	1	3	1	1	3	2	3	2	3	2	3	2	2	2	3	1	1	2	1	3	1	1	1	1	3	2	3	2	2	3	1	3	3	1	2	1	1	1	1	1	1	3	3	1	3	3
*S_3_3	1	1	1	1	3	1	1	2	2	3	2	3	2	3	2	2	2	3	1	1	2	1	2	1	1	1	1	2	2	2	2	2	1	1	3	3	1	2	1	1	1	1	1	1	2	3	1	3	3
*S_3_4	1	1	1	1	3	1	1	3	1	2	2	1	2	3	2	2	1	3	1	1	1	1	3	1	1	1	1	2	2	2	2	2	1	1	3	3	1	2	1	1	1	1	1	2	2	2	1	3	3
*S_3_5	1	1	1	1	3	1	1	2	1	2	2	1	2	3	2	2	1	3	1	1	1	1	2	1	1	1	1	2	2	2	2	2	1	1	3	3	1	2	1	1	1	1	1	2	2	2	1	3	3
*S_3_6	1	1	1	1	3	1	1	2	2	2	2	1	2	3	2	2	2	3	1	1	2	1	2	1	3	3	1	2	2	3	2	2	1	2	3	3	2	2	1	3	3	1	1	1	2	3	1	3	3
*S_3_7	1	1	1	1	2	2	1	3	2	2	2	1	2	3	2	2	3	3	1	2	2	1	2	1	1	1	1	3	2	3	2	2	1	1	3	3	1	2	3	3	3	1	1	1	2	2	3	3	3
*S_3_8	1	1	1	1	2	2	1	2	2	3	2	1	2	2	2	2	2	3	1	2	2	1	2	1	1	1	1	3	2	3	2	2	1	1	3	3	1	2	3	3	3	1	1	2	2	3	3	3	3
*S_3_9	1	1	1	1	1	2	1	3	2	2	2	1	2	2	2	2	2	3	1	2	2	1	1	1	1	1	1	3	2	3	2	2	1	1	3	3	1	2	3	3	3	1	1	1	2	2	3	3	3
*S_3_10	3	1	3	1	1	2	1	2	2	2	2	1	2	1	1	1	2	3	1	1	2	1	1	1	1	1	1	3	2	3	2	2	1	1	2	2	2	2	3	3	3	1	1	1	2	2	3	3	3
*S_3_11	1	1	1	1	1	2	1	1	2	2	2	1	2	2	1	1	3	3	1	1	2	1	1	1	1	1	1	3	2	3	2	2	1	1	2	3	1	2	3	3	3	1	1	2	2	2	3	3	3
*S_3_12	3	2	3	1	1	2	1	3	2	2	2	1	2	1	1	1	2	3	1	1	2	2	3	1	1	1	1	3	2	3	2	2	3	1	3	3	2	2	3	3	3	1	1	1	2	2	3	2	3
*S_3_13	1	2	1	1	1	2	1	1	2	2	2	1	2	1	1	1	2	3	1	1	2	2	1	1	1	1	1	3	2	3	2	1	1	1	3	3	1	2	3	3	3	1	1	2	2	2	3	2	3
*S_3_14	1	2	1	3	2	2	1	1	2	2	2	1	2	1	1	1	2	3	1	1	2	2	1	1	1	1	1	3	2	3	2	2	1	2	3	3	1	2	3	3	3	1	1	1	2	2	3	2	3
*S_3_15	1	1	1	1	1	3	1	1	2	2	2	1	2	2	1	1	2	3	1	3	2	1	1	1	1	1	1	2	2	3	2	2	1	2	3	3	1	2	3	3	3	1	1	2	2	2	3	3	3
*S_3_16	3	2	3	1	1	2	1	1	1	2	2	1	2	1	3	3	2	3	1	1	2	1	3	1	1	1	1	3	2	3	2	1	3	1	3	3	2	2	3	3	3	1	1	1	2	2	3	2	3
*S_3_17	3	2	3	1	1	2	1	1	2	1	2	1	2	1	3	3	2	3	1	1	2	1	3	1	1	1	1	3	2	3	2	2	3	1	3	3	3	2	3	3	3	1	1	2	2	2	3	1	3
*S_3_18	1	1	1	1	1	2	1	1	2	1	2	1	2	1	1	1	2	3	1	1	2	1	1	1	1	1	1	3	2	3	2	2	1	1	3	3	1	1	3	3	3	1	1	2	2	2	3	1	3
*S_3_19	1	1	1	1	1	2	1	1	2	1	2	1	2	1	1	1	2	3	1	1	2	1	1	1	1	1	1	2	2	3	2	2	1	1	3	3	1	1	3	3	3	1	1	2	2	2	3	1	3
*S_3_20	1	2	1	1	1	3	1	2	2	1	2	1	1	1	3	3	3	2	1	1	2	1	3	1	1	1	1	2	2	2	2	2	3	1	3	3	1	1	3	3	3	1	1	1	2	2	3	1	3
*S_3_21	3	2	3	2	1	3	1	2	2	1	2	1	2	1	1	1	2	1	1	2	2	2	1	1	1	1	1	1	2	1	2	2	1	1	1	1	1	2	3	3	3	1	1	1	2	2	3	1	1
*S_3_22	3	2	3	3	1	3	1	2	2	1	2	1	2	1	1	1	2	2	1	2	2	2	1	1	1	1	1	1	2	1	2	2	2	1	2	1	1	2	3	3	3	1	1	1	2	2	3	1	1
*S_3_23	3	2	3	1	1	3	1	2	2	1	2	1	2	1	1	1	3	2	1	1	2	2	1	1	1	1	1	1	2	1	2	2	2	1	2	1	1	1	3	3	3	1	1	1	2	2	3	1	1
*S_3_24	3	2	3	3	1	3	1	2	2	1	2	1	2	1	1	1	2	1	1	2	2	2	1	1	1	1	1	1	2	1	2	2	1	1	1	1	1	2	3	3	3	1	1	1	2	2	3	1	1
*S_3_25	3	2	3	3	1	3	2	2	2	2	2	1	2	1	1	1	3	1	3	1	2	2	1	3	1	1	1	1	2	1	2	2	1	1	1	1	1	2	3	3	3	3	3	3	3	3	3	1	1
*S_3_26	3	2	3	1	1	3	1	2	2	1	2	1	2	1	1	1	2	2	1	1	2	2	1	2	1	1	1	1	2	1	2	2	1	1	2	1	1	1	3	3	3	1	1	1	3	3	3	1	1
*S_3_27	3	2	3	1	1	3	1	2	2	1	2	1	2	1	1	1	2	1	1	1	2	2	1	2	1	1	1	1	2	1	2	2	1	1	1	1	1	1	3	3	3	1	1	1	2	3	3	1	1
*S_3_28	3	2	3	1	1	3	1	2	2	1	2	1	2	1	1	1	2	2	1	1	2	2	1	2	1	1	1	1	2	1	2	2	1	1	1	1	1	1	3	3	3	1	1	1	3	3	3	1	1
*S_3_29	3	2	3	1	1	3	2	2	2	1	2	1	2	1	1	1	3	1	3	1	2	2	1	3	1	1	1	1	2	1	2	2	1	1	1	1	1	1	3	3	3	2	2	1	3	3	3	1	1
*S_3_30	3	2	3	1	1	3	2	2	2	1	2	1	2	1	1	1	3	1	3	1	2	2	1	3	1	1	1	1	2	1	2	2	1	1	1	1	1	1	3	3	3	2	2	1	3	3	3	1	1
*S_3_31	3	2	3	1	1	3	1	2	2	1	2	1	2	1	1	1	2	2	3	1	2	2	1	2	1	1	1	1	2	1	2	2	1	1	1	1	1	1	3	3	3	2	2	1	3	3	3	1	1
*S_3_32	3	2	3	1	1	3	1	2	2	1	2	1	2	1	1	1	2	1	3	1	2	2	1	2	1	1	1	1	2	1	2	2	1	1	1	1	1	2	3	3	3	2	2	1	3	3	3	1	1
*S_3_33	3	2	3	1	1	3	1	2	2	1	2	1	2	1	1	1	3	1	1	1	2	2	1	2	1	1	1	1	2	1	2	2	1	1	1	1	1	1	3	3	3	1	1	1	3	3	3	1	1
*S_3_34	3	2	3	1	1	3	1	2	2	1	2	1	2	1	1	1	3	3	1	1	2	2	1	2	1	1	1	1	2	1	2	2	1	1	1	1	1	3	3	3	3	1	1	1	3	3	3	1	1
*S_3_35	3	2	3	3	1	3	1	2	2	1	2	1	2	1	1	1	2	3	3	2	2	2	1	2	1	1	1	1	2	1	2	2	1	1	1	1	1	2	3	3	3	3	3	2	3	3	3	1	1
*S_3_36	3	2	3	1	1	3	1	2	1	1	2	1	2	1	1	1	2	3	1	1	2	2	1	2	1	1	1	1	2	1	2	2	1	1	1	1	1	1	1	3	3	1	1	1	3	3	3	1	1
*S_3_37	3	2	3	1	1	3	1	2	2	1	2	1	2	1	1	1	2	3	1	1	2	2	1	2	1	1	1	1	2	1	2	2	1	1	1	1	1	1	3	3	3	1	1	1	3	3	3	1	1
*S_3_38	3	2	3	2	1	3	1	3	2	1	2	1	2	3	1	1	2	3	3	2	2	2	1	2	1	1	1	2	2	2	2	2	1	1	1	1	1	2	3	3	3	2	3	2	3	3	3	1	1
*S_3_39	3	2	3	3	1	3	1	3	2	1	2	1	1	3	1	1	3	2	3	2	2	2	1	2	1	1	1	2	2	2	3	2	1	1	2	1	1	3	3	3	3	3	3	3	2	2	3	1	1
*S_3_40	3	2	3	3	1	3	1	3	2	1	2	1	2	3	1	1	2	3	3	2	2	2	1	2	1	1	1	2	2	2	2	2	1	1	1	1	1	2	3	3	3	3	3	2	3	3	3	1	1
*S_3_41	3	2	3	1	1	3	1	2	2	1	2	1	2	1	1	1	3	2	1	1	2	2	1	2	1	1	1	2	2	2	2	2	1	1	1	1	1	1	3	3	3	1	1	1	3	3	3	1	1
*S_3_42	3	2	3	1	1	3	1	2	2	1	2	1	2	1	1	1	3	2	1	1	2	1	1	2	1	1	1	1	2	1	1	2	1	1	1	1	1	1	1	3	3	1	1	1	3	3	3	1	1
*S_3_43	3	2	3	1	1	3	1	2	2	1	1	1	2	1	1	1	2	2	1	1	2	1	1	2	1	1	1	2	2	2	2	2	1	1	1	1	1	1	3	3	3	1	1	1	2	3	3	1	1
*S_3_44	3	2	3	1	1	3	1	2	2	2	2	1	2	1	1	1	2	3	1	1	2	1	1	2	1	1	1	2	2	2	2	2	1	1	1	1	1	1	3	3	3	1	1	2	3	3	3	2	1
*S_3_45	3	2	3	1	1	3	1	2	2	2	2	1	2	1	1	1	3	1	1	1	2	1	1	2	1	1	1	2	2	2	2	2	1	1	1	1	1	1	3	3	3	1	1	2	3	3	3	2	1
*S_3_46	3	2	3	1	1	3	1	2	2	2	2	1	2	1	1	1	2	2	1	1	2	1	1	2	1	1	1	2	2	2	2	2	1	1	1	1	1	1	3	3	3	1	1	2	3	3	3	2	1
*S_3_47	3	2	3	1	1	3	1	2	2	2	2	1	2	1	1	1	2	3	1	1	2	1	1	2	1	1	1	2	2	2	2	2	1	1	1	1	1	1	3	3	3	1	1	2	3	3	3	2	1
*S_3_48	3	2	3	1	1	3	1	2	2	2	2	1	2	1	1	1	3	2	1	1	2	1	1	2	1	1	1	2	2	2	2	2	1	1	1	1	1	1	3	3	3	1	1	2	3	3	3	2	1
*S_3_49	3	2	3	1	1	3	1	2	2	2	2	1	2	1	1	1	2	2	1	1	2	1	1	2	1	1	1	2	2	2	2	2	1	1	1	1	1	1	3	3	3	1	1	2	3	3	3	2	1
*S_3_50	3	2	3	1	1	3	1	2	2	2	1	1	2	1	1	1	3	2	1	1	2	1	1	2	1	1	1	1	2	1	2	2	1	1	1	1	1	1	3	3	3	1	1	2	3	3	3	2	1
*S_3_51	3	2	3	1	1	3	1	2	2	2	1	1	2	1	1	1	2	3	1	1	2	1	1	2	1	1	1	1	2	1	2	2	1	1	1	1	1	1	3	3	3	1	1	2	2	3	3	2	1
*S_3_52	3	2	3	1	1	3	1	2	2	2	1	1	2	1	1	1	2	3	1	1	2	1	1	2	1	1	1	1	2	1	2	2	1	1	1	1	1	1	3	3	3	1	1	2	2	3	3	2	1
*S_3_53	3	2	3	1	1	3	1	2	2	2	1	1	2	1	1	1	2	3	1	1	2	1	1	2	1	1	1	1	2	1	2	2	1	1	1	1	1	1	3	3	3	1	1	2	3	3	3	2	1
*S_3_54	3	2	2	3	1	3	1	2	2	2	2	1	2	3	1	1	2	3	1	3	2	1	1	2	1	1	1	2	2	2	3	2	1	1	1	1	1	1	3	3	3	1	1	2	3	3	3	2	1
*S_3_55	3	1	2	1	2	3	1	2	2	2	1	1	2	1	1	1	2	1	1	1	2	1	1	2	1	1	1	1	2	1	2	2	1	1	1	1	1	1	3	3	3	1	1	1	3	3	3	2	1
*S_3_56	3	2	2	1	2	1	3	3	2	2	2	1	2	1	1	1	3	1	1	1	2	1	1	3	1	1	1	1	3	1	2	2	1	1	2	2	1	1	3	3	3	1	1	1	3	3	3	2	1
*S_3_57	3	2	3	1	2	1	1	3	2	2	2	1	2	3	2	3	3	3	1	1	2	1	1	3	1	1	1	2	3	1	2	2	1	1	2	2	1	1	3	3	3	1	1	2	3	3	3	2	1
*S_3_58	3	2	3	1	2	1	1	3	2	2	2	1	2	1	2	3	3	3	1	1	2	1	1	3	1	1	3	2	3	1	1	2	2	1	2	2	1	1	3	3	3	1	1	1	3	3	3	2	1
*S_3_59	3	2	3	1	1	1	1	2	2	2	2	1	2	1	2	2	2	3	1	1	1	1	1	2	1	1	3	2	3	2	1	1	2	1	2	2	1	1	3	3	3	1	1	2	2	3	3	2	1
*S_3_60	3	2	3	1	2	1	1	3	2	2	2	1	2	1	2	3	3	3	1	2	2	1	2	2	1	1	3	2	3	1	1	2	1	1	2	2	1	1	3	3	3	1	1	1	2	2	1	2	1
*S_3_61	3	2	3	1	2	1	1	3	2	2	2	1	2	1	2	2	3	3	1	1	2	1	2	2	1	1	3	1	3	1	1	1	1	2	2	2	3	2	3	3	3	1	1	1	1	2	1	2	1
*S_3_62	3	1	3	1	1	2	1	3	2	1	2	1	2	1	2	3	2	3	1	1	2	1	3	2	3	2	3	1	2	1	1	1	3	2	3	3	2	3	3	1	2	1	1	1	1	1	1	2	3
*S_3_63	3	2	3	1	1	2	1	3	2	1	2	1	2	1	1	1	2	3	3	1	2	3	3	1	3	3	3	2	2	2	2	2	3	2	3	3	2	3	3	1	2	1	1	1	3	2	1	1	3
*S_3_64	3	2	3	1	1	2	1	3	2	1	2	1	2	1	1	1	2	3	3	3	2	3	3	1	3	3	2	2	2	1	2	2	3	2	3	3	2	3	2	2	2	1	1	1	3	2	1	1	3
*S_3_65	3	2	3	1	1	3	1	3	2	2	2	1	2	2	1	1	1	1	3	3	2	3	3	1	3	3	2	3	2	3	2	2	3	2	2	2	1	2	1	1	1	1	1	2	2	3	1	1	3
*S_4_1	3	3	2	3	1	1	2	1	2	1	2	1	2	1	1	1	2	1	1	1	2	1	3	1	3	1	1	1	1	1	2	2	3	1	3	3	1	1	1	1	1	2	1	2	2	1	1	1	3
*S_4_2	1	2	1	2	2	2	2	1	2	1	2	1	2	2	2	2	1	2	2	1	2	2	2	3	3	1	3	2	1	1	2	2	2	1	3	3	2	3	2	2	2	2	1	1	2	1	1	1	3
*S_4_3	1	2	2	2	3	3	2	1	2	2	2	1	2	3	3	3	3	1	3	2	2	3	2	3	3	1	3	1	3	1	2	3	2	1	3	3	1	2	3	3	3	2	3	1	2	2	1	2	3
*S_4_4	3	2	2	2	1	1	3	2	2	1	3	1	2	1	1	1	2	1	1	1	2	1	2	3	3	1	3	2	1	1	2	2	2	2	3	3	1	1	1	1	1	2	1	3	2	2	3	1	3
*S_4_5	2	1	1	2	1	1	1	2	1	1	3	1	2	1	1	1	1	1	1	1	1	1	3	3	3	1	3	1	1	1	2	2	3	1	1	1	1	1	1	1	1	2	1	2	1	1	2	1	3
*S_4_6	1	1	2	3	3	3	1	2	2	2	2	3	2	3	3	3	1	1	3	2	2	3	2	3	3	1	3	1	2	1	2	2	2	1	3	3	1	2	3	3	3	2	2	2	2	2	1	2	3
*S_4_7	3	2	2	2	1	1	1	3	1	1	2	3	2	1	1	1	1	1	1	1	1	1	2	3	1	1	3	1	1	1	2	2	2	1	1	1	2	2	1	1	1	2	2	2	1	1	3	1	3
*S_4_8	1	1	1	3	2	1	3	3	2	1	2	3	2	1	1	1	2	1	1	1	2	1	1	1	1	1	3	2	1	2	2	2	1	1	1	1	1	1	1	1	1	1	1	2	1	1	1	1	1
*S_4_9	1	1	1	1	1	1	3	2	2	1	2	1	3	1	1	1	1	1	1	1	2	1	2	1	1	1	3	2	1	1	2	2	2	1	1	1	2	2	1	1	1	2	2	3	2	1	1	1	2
*S_4_10	2	1	1	1	1	1	3	3	2	1	2	1	3	1	1	1	1	1	1	1	2	1	2	1	1	1	3	1	1	1	2	2	2	1	1	1	2	2	1	1	1	1	1	3	2	1	2	1	2
*S_4_11	3	2	1	3	2	1	3	3	2	1	2	1	3	3	1	1	1	1	1	1	2	1	2	1	1	1	3	1	1	1	2	2	2	2	1	1	2	2	1	1	1	2	2	3	2	2	3	1	2
*S_4_12	3	2	1	3	2	1	3	3	1	1	2	1	3	3	1	1	1	1	1	1	2	1	2	1	1	1	3	1	1	1	2	2	2	2	1	1	2	2	1	1	1	2	1	3	2	2	3	1	2
*S_4_13	1	1	1	3	2	1	3	3	2	1	2	1	3	3	1	1	1	1	1	1	2	1	2	1	1	1	3	1	1	1	2	2	2	2	1	1	2	2	1	1	1	2	1	3	2	2	3	1	2
*S_4_14	1	1	1	2	2	1	3	3	1	1	2	1	3	3	1	1	1	1	1	1	2	1	2	1	1	1	3	1	1	1	2	2	2	2	1	1	2	2	1	1	1	2	2	3	2	2	3	1	2
*S_4_15	1	1	1	2	2	1	3	3	1	1	2	1	3	3	1	1	1	1	1	1	2	1	2	1	1	1	3	1	1	1	2	2	2	2	1	1	2	2	1	1	1	2	1	3	2	2	3	1	2
*S_4_16	1	1	1	2	2	1	3	3	2	1	2	1	3	3	1	1	1	1	1	1	2	1	2	1	1	1	3	1	1	1	2	2	2	2	1	1	2	2	1	1	1	2	2	3	2	2	3	1	2
*S_4_17	1	1	3	1	2	3	3	2	2	1	2	1	2	1	3	3	2	3	3	2	2	3	2	3	2	1	3	2	3	3	2	2	2	2	2	3	2	3	2	3	3	2	3	1	1	1	3	2	2
*S_4_18	1	1	2	1	2	3	3	2	3	1	2	1	2	3	3	3	2	3	3	3	2	3	2	3	2	1	3	2	3	2	2	2	2	2	3	3	2	3	3	3	3	2	2	1	1	1	3	2	2
*S_4_19	1	1	3	1	2	3	3	2	2	1	2	1	2	1	3	3	2	3	3	2	2	3	2	3	2	1	3	2	3	2	2	2	2	2	3	3	2	3	3	3	3	2	2	1	1	1	3	2	2
*S_4_20	1	1	3	2	2	1	3	2	2	1	2	1	2	3	3	3	2	3	3	2	2	3	2	3	2	1	3	2	3	2	2	2	2	2	3	3	2	2	3	3	3	2	2	1	1	1	2	2	2
*S_4_21	1	1	3	2	2	1	3	2	2	1	2	1	2	3	3	3	2	3	3	2	2	3	2	3	2	1	3	2	3	2	2	2	2	2	3	3	2	2	3	3	3	2	2	1	1	1	2	2	2
*S_4_22	1	1	1	2	1	3	3	2	1	1	3	1	2	1	1	1	2	2	1	1	2	1	1	1	1	1	3	2	1	1	2	2	1	2	1	1	2	1	1	1	1	2	2	1	1	1	2	1	1
*S_4_23	1	1	1	2	1	3	3	2	1	1	3	1	2	1	1	1	1	1	1	1	2	1	1	1	1	1	3	1	1	1	1	2	1	2	1	1	2	1	1	1	1	2	1	1	1	1	2	1	1
*S_4_24	1	3	1	2	2	3	3	1	2	2	2	3	2	3	3	3	2	2	1	2	2	3	1	1	2	3	1	3	2	3	2	1	1	1	1	1	2	2	3	1	1	1	1	3	2	2	1	2	1
*S_4_25	1	2	1	2	2	3	3	1	2	2	2	3	2	3	3	3	2	2	1	2	2	3	1	1	2	3	1	2	2	2	2	1	1	1	1	1	1	2	3	1	1	1	1	3	2	3	1	2	1
*S_4_26	1	3	1	2	2	3	3	1	2	2	2	3	2	3	3	3	1	2	1	2	2	3	1	1	2	3	1	3	2	3	2	1	1	1	1	1	2	2	3	1	1	1	1	3	3	3	1	2	1
*S_4_27	1	2	1	2	1	1	3	1	2	2	2	2	2	1	3	3	1	1	1	2	2	2	1	1	1	1	1	3	1	3	2	2	1	2	1	1	2	2	3	3	2	1	1	2	3	3	1	3	1
*S_4_28	1	2	1	3	2	1	3	1	2	1	2	2	2	3	3	3	2	1	1	2	2	1	1	2	1	1	1	3	2	3	2	2	1	2	1	1	2	2	3	3	2	1	1	3	2	1	1	1	1
*S_4_29	1	2	1	2	1	1	3	1	2	1	2	1	2	1	3	3	2	1	1	2	2	1	1	1	1	1	1	3	2	3	2	2	1	2	1	1	2	2	3	3	2	1	1	2	2	1	1	1	1
*S_4_30	1	2	1	2	1	1	3	1	2	1	2	1	2	1	3	3	2	1	1	2	2	1	1	1	1	1	1	3	2	3	2	2	1	2	1	1	2	2	3	3	2	1	1	2	1	1	1	1	1
*S_4_31	1	2	1	3	3	3	3	1	2	1	2	1	1	3	3	3	1	1	1	2	2	1	1	2	1	1	1	3	2	3	2	2	1	2	1	1	2	2	3	3	2	2	1	3	1	1	1	1	1
*S_4_32	1	2	1	3	3	2	3	1	2	1	2	1	2	3	3	3	2	2	3	2	2	1	1	1	1	3	1	2	2	2	2	2	1	3	1	1	2	2	3	3	2	1	1	3	1	1	1	1	1
*S_4_33	3	2	3	2	1	3	3	2	2	2	2	2	2	1	3	3	3	3	3	3	2	1	3	3	3	1	3	2	3	2	2	2	2	3	3	3	3	3	3	3	3	1	1	1	2	2	3	1	2
*S_4_34	3	2	3	2	1	3	3	2	2	2	2	2	2	1	3	3	2	3	3	2	2	1	3	2	2	1	3	2	3	2	2	2	2	3	1	1	3	3	3	3	3	2	1	1	2	1	3	1	2
*S_4_35	3	2	3	3	2	3	3	2	2	2	2	2	2	1	3	3	3	3	3	2	2	1	3	2	2	1	3	2	3	2	2	2	2	3	1	2	3	3	3	3	3	1	1	1	1	1	3	1	2
*S_4_36	3	2	3	3	2	3	3	2	2	2	2	2	2	1	3	3	2	3	3	2	2	1	3	2	2	1	3	2	3	2	2	2	2	3	1	2	3	3	3	3	3	1	1	1	1	1	3	1	2
*S_4_37	3	2	3	3	2	3	3	1	2	2	2	1	2	1	3	3	1	1	3	2	2	1	3	2	1	1	1	2	3	2	2	2	2	2	1	2	3	3	3	3	2	1	1	1	1	1	3	1	2
*S_4_38	1	2	2	2	1	1	3	1	2	1	1	1	2	1	3	3	1	1	3	3	2	3	1	1	2	3	1	2	2	2	2	2	1	2	3	3	2	2	3	3	2	2	1	1	2	1	1	1	1
*S_4_39	3	2	3	2	1	3	3	1	2	2	2	1	2	3	3	3	1	1	3	1	2	1	3	2	1	1	1	2	3	2	2	2	2	2	1	1	3	3	3	3	2	1	1	1	1	1	2	1	2
*S_4_40	1	1	3	1	1	1	1	3	1	1	2	1	2	2	2	2	2	3	1	1	2	1	1	1	1	1	1	2	3	2	2	2	2	2	1	2	2	2	3	3	2	1	1	2	1	1	1	1	1
*S_4_41	3	2	3	2	1	3	1	3	1	1	2	2	2	3	2	2	3	3	3	3	2	3	3	2	2	1	3	2	2	2	2	2	2	2	3	3	2	3	1	1	2	2	2	1	1	1	2	1	3
*S_4_42	3	2	3	2	1	3	1	3	2	1	2	3	1	3	1	1	2	3	3	3	2	3	3	2	2	1	3	2	3	3	2	2	2	2	3	3	2	3	3	3	3	2	2	2	1	1	2	1	3
*S_4_43	3	2	3	2	1	3	1	3	2	1	2	2	1	2	1	1	2	3	3	3	2	3	3	2	2	1	3	2	2	3	2	2	2	2	3	3	2	3	3	3	3	2	2	1	1	1	2	1	3
*S_4_44	3	2	3	2	1	3	1	3	2	1	2	2	1	2	1	1	2	3	3	3	2	3	3	2	2	1	3	2	2	3	3	2	2	2	3	3	2	3	3	3	3	1	1	1	2	2	2	1	3
*S_4_45	3	2	3	2	1	3	1	3	2	1	2	2	2	2	1	1	3	3	3	3	2	3	3	2	2	1	3	3	2	3	3	2	2	2	3	3	2	3	3	3	3	2	1	1	2	2	2	1	3
*S_4_46	3	2	3	2	1	3	1	3	2	1	2	2	2	3	1	1	2	3	3	3	2	3	3	2	2	1	3	3	2	3	2	2	2	2	3	3	2	3	3	3	3	2	2	1	2	2	2	1	3
*S_5_1	2	2	2	3	2	3	1	1	2	1	2	1	3	1	2	2	3	1	3	1	2	1	1	2	1	1	1	2	3	2	2	2	1	1	1	1	1	1	3	3	3	2	1	1	1	1	2	1	1
*S_5_2	2	2	2	3	2	3	1	2	2	1	2	2	3	3	2	2	3	1	3	1	2	3	1	2	2	3	3	2	3	2	2	2	3	1	1	1	2	2	3	3	3	3	3	2	1	1	2	1	3
*S_5_3	2	2	2	2	2	3	1	1	2	1	2	1	2	1	2	2	3	1	3	3	2	1	1	2	1	1	1	2	2	2	2	2	1	1	3	3	1	1	3	3	3	2	1	1	1	1	2	1	1
*S_5_4	1	2	1	3	2	3	1	2	2	1	2	1	3	1	1	1	3	1	3	2	2	1	1	2	1	1	1	2	2	1	2	2	1	1	1	1	1	1	3	3	3	2	1	1	1	1	2	1	1
*S_5_5	1	2	1	3	2	3	1	2	2	1	2	1	3	1	1	1	3	1	3	2	2	1	1	2	1	1	1	2	2	1	2	2	1	1	1	1	1	1	3	3	3	2	1	1	1	1	2	1	1
*S_5_6	1	2	1	3	2	3	1	2	2	1	2	1	3	1	1	1	3	1	3	2	2	1	1	2	1	1	1	2	2	1	2	2	1	1	1	1	1	1	3	3	3	2	1	1	1	1	2	1	1
*S_5_7	1	2	1	3	2	3	1	1	2	1	2	1	2	1	1	1	3	1	3	2	2	1	1	2	1	1	1	1	2	1	2	2	1	1	1	1	1	1	3	3	3	1	1	1	1	1	2	1	1
*S_5_8	1	2	1	3	2	3	1	2	2	1	2	1	3	1	2	3	3	1	3	2	2	1	1	2	1	1	1	2	2	1	2	2	1	1	1	1	1	1	3	3	3	2	1	1	2	1	2	1	1
*S_5_9	1	2	1	2	2	3	1	1	2	1	2	1	2	1	2	2	3	1	3	2	2	1	1	2	1	1	1	1	2	1	2	2	1	1	1	1	1	1	3	3	3	1	1	1	1	1	2	1	1
*S_5_10	1	2	1	3	2	3	1	2	2	1	2	1	3	1	1	1	3	1	3	2	2	1	1	2	1	1	1	1	2	1	2	2	1	1	1	1	1	1	3	3	3	2	1	1	1	1	2	1	1
*S_5_11	1	2	1	2	2	3	1	1	2	1	2	1	2	1	2	2	3	1	3	3	2	1	1	1	1	1	1	1	2	1	2	2	1	1	3	3	1	1	3	3	3	1	1	1	1	1	2	1	1
*S_5_12	1	3	1	3	2	3	1	2	2	2	2	2	2	3	1	1	3	3	3	2	2	1	3	2	1	1	1	2	2	2	2	2	3	1	1	1	1	2	3	3	3	1	1	2	1	1	2	1	1
*S_5_13	1	2	1	3	1	2	1	1	1	1	2	1	2	1	1	1	3	1	3	2	2	1	1	2	1	1	1	2	1	1	2	2	1	1	2	1	1	2	3	3	3	1	1	1	1	1	2	1	1
*S_5_14	2	2	2	3	2	2	1	1	1	1	2	1	2	1	2	2	3	1	3	1	2	1	1	1	1	1	1	2	1	2	2	2	1	2	3	3	2	2	3	3	3	1	1	2	2	1	2	1	1
*S_5_15	2	2	2	3	2	2	1	1	1	1	2	1	2	1	1	1	3	1	3	1	2	1	1	1	1	1	1	2	1	2	2	2	1	2	3	3	2	2	3	3	3	1	1	2	2	1	2	1	1
*S_5_16	1	3	1	3	3	2	1	1	1	1	2	1	2	1	1	1	3	1	3	1	2	1	1	1	1	1	1	2	1	1	3	3	1	1	3	3	1	2	3	3	3	1	1	2	1	1	2	1	1
*S_5_17	2	2	2	3	2	2	1	1	1	1	2	1	2	1	1	1	3	1	3	1	2	1	1	1	1	1	1	2	1	2	2	2	1	2	3	3	2	2	3	3	3	1	1	2	2	1	2	1	1
*S_5_18	1	2	1	3	2	2	1	1	1	1	2	1	2	1	1	1	3	1	3	1	2	1	1	1	1	1	1	2	1	1	2	2	1	1	3	3	1	2	3	3	3	1	1	2	1	1	2	1	1
*S_5_19	1	1	1	3	1	2	1	1	1	1	2	1	2	1	1	1	3	1	3	1	2	1	1	1	1	1	1	1	1	1	2	2	1	1	3	3	1	2	3	3	3	1	1	2	1	1	2	1	1
*S_5_20	1	2	1	3	2	2	1	1	1	1	2	1	2	1	1	1	3	1	3	1	2	1	1	1	1	1	1	2	1	1	2	2	1	1	3	3	1	2	3	3	3	1	1	2	2	1	2	1	1
*S_5_21	1	2	1	3	2	2	1	1	1	1	2	1	2	1	1	1	3	1	3	1	2	1	1	1	1	1	1	1	1	1	2	2	1	1	3	3	1	2	3	3	3	1	1	2	1	1	2	1	1
*S_5_22	1	2	1	3	2	2	1	1	1	1	2	1	2	1	1	1	3	1	3	1	2	1	1	1	1	1	1	1	1	1	2	2	1	1	3	3	1	2	3	3	3	1	1	2	1	1	2	1	1
*S_5_23	1	2	1	3	2	2	1	1	1	1	2	1	2	1	1	1	3	1	3	1	2	1	1	1	1	1	1	2	1	1	2	2	1	1	3	3	1	2	3	3	3	1	1	1	1	1	2	1	1
*S_5_24	1	2	1	3	2	2	1	1	1	1	2	1	2	1	1	1	3	1	3	1	2	1	1	1	1	1	1	1	1	1	2	2	1	1	3	3	1	2	3	3	3	1	1	2	1	1	2	1	1
*S_5_25	1	2	1	2	2	2	1	1	1	1	2	1	2	1	1	1	3	1	3	1	2	1	1	1	1	1	1	1	1	1	2	2	1	1	3	3	1	2	3	3	3	1	1	2	1	1	2	1	1
*S_5_26	1	2	1	3	2	2	1	1	1	1	2	1	2	1	1	1	3	1	2	1	2	1	1	1	1	1	1	1	1	1	2	3	1	1	2	2	1	2	2	3	3	1	1	1	1	1	2	1	1
*S_5_27	1	2	1	2	2	2	1	1	1	1	2	1	2	2	1	2	3	2	3	1	2	1	1	1	1	2	1	1	1	1	2	2	1	1	3	3	1	2	3	3	3	1	1	2	1	1	2	1	1
*S_5_28	1	2	1	3	3	2	1	1	1	1	2	1	2	1	1	1	3	1	3	1	2	1	1	1	1	1	1	2	1	1	3	2	1	1	3	3	1	2	3	3	3	1	1	2	1	1	2	1	1
*S_5_29	1	2	1	3	2	2	1	1	1	1	2	1	2	1	1	1	3	1	3	1	2	1	1	1	1	1	1	2	1	1	2	2	1	1	3	3	1	2	3	3	3	1	1	2	1	1	2	1	1
*S_5_30	1	2	1	3	2	2	1	1	1	1	2	1	2	1	1	1	3	1	3	1	2	1	1	1	1	1	1	2	1	1	2	2	1	1	3	3	1	2	3	3	3	1	1	2	1	1	2	1	1
*S_5_31	1	2	1	1	1	2	1	1	1	1	2	1	2	1	1	1	3	1	3	1	2	1	1	1	1	1	1	1	1	1	2	2	1	1	3	3	1	2	3	3	3	1	1	2	1	1	2	1	1
*S_5_32	1	2	1	3	2	2	1	1	1	2	2	2	2	1	2	2	3	1	3	2	2	1	1	1	3	3	1	2	1	2	2	2	1	2	3	3	3	2	3	3	3	2	2	2	1	1	2	1	1
*S_5_33	1	2	1	2	2	3	1	1	1	2	2	2	2	1	2	2	3	3	3	2	2	1	1	1	3	3	1	3	1	3	2	2	1	2	3	3	3	2	3	3	3	2	3	2	2	1	3	1	1
*S_5_34	1	2	1	2	2	3	1	1	1	2	2	2	1	1	2	2	3	3	3	2	2	1	1	1	3	3	1	2	1	3	2	2	1	2	3	3	3	2	3	3	3	2	3	2	1	1	3	1	1
*S_5_35	1	2	1	1	1	2	1	1	1	1	2	1	1	1	1	1	2	3	3	2	2	1	1	1	3	3	1	2	2	3	2	2	1	2	1	2	3	2	3	3	3	2	2	2	1	1	2	1	1
*S_5_36	1	2	1	3	2	1	1	1	1	1	2	1	2	1	1	1	2	3	3	2	2	2	1	1	3	3	1	3	2	3	2	2	1	2	1	2	3	2	3	3	3	2	2	1	1	1	1	1	1
*S_5_37	1	1	1	1	1	1	1	1	1	1	2	1	2	1	1	1	2	3	3	2	2	2	1	1	3	3	1	3	2	3	2	2	1	2	1	2	3	2	3	3	3	2	2	1	2	1	1	1	1
*S_5_38	1	2	1	2	2	1	1	1	1	1	2	1	2	1	1	1	2	3	3	2	2	2	1	1	3	3	1	2	2	3	2	2	1	2	1	2	3	2	3	3	3	2	2	2	1	1	1	1	1
*S_5_39	1	1	2	1	2	1	1	3	1	1	2	2	2	1	1	1	1	1	3	3	2	2	3	1	3	3	2	2	1	3	2	2	3	2	3	3	3	2	1	1	1	3	3	1	1	1	1	1	3
*S_5_40	1	1	2	1	1	1	1	1	1	1	2	2	2	1	1	1	1	2	3	2	2	2	3	1	3	3	2	1	1	1	2	2	3	2	3	3	2	2	1	1	1	2	3	1	1	1	1	1	3
*S_5_41	1	1	2	1	1	1	1	3	1	1	2	2	2	1	1	1	1	2	3	2	2	2	3	1	3	3	2	2	1	2	2	2	3	2	3	3	2	2	1	1	1	2	3	1	2	1	1	1	3
*S_5_42	1	1	2	1	2	1	1	3	2	1	2	1	2	1	1	1	1	2	3	3	2	2	3	1	2	3	2	2	2	2	2	2	3	2	3	3	2	2	1	1	1	2	2	2	1	1	1	1	3
*S_5_43	1	1	2	1	2	1	1	2	2	1	2	1	2	1	1	1	1	2	3	3	2	2	3	1	2	3	2	2	2	2	2	2	3	2	3	3	2	2	1	1	1	2	2	2	1	1	1	1	3
*S_5_44	1	1	2	1	1	1	1	3	2	2	2	1	2	1	3	3	1	2	3	2	2	2	3	1	2	3	2	2	2	2	2	2	3	2	3	3	2	2	1	1	1	2	2	2	1	1	1	2	3
*S_5_45	3	2	3	1	3	1	1	3	2	2	2	1	2	1	1	1	1	2	3	3	2	2	3	1	3	1	2	1	2	1	2	2	3	1	3	3	3	2	1	1	1	2	3	2	2	2	1	1	3
*S_6_1	2	2	2	1	3	2	3	3	2	2	2	1	2	3	1	1	2	1	3	1	2	3	3	2	2	1	1	2	2	2	2	2	3	2	3	3	3	3	1	1	1	2	2	2	2	2	1	3	3
*S_6_2	1	2	3	2	2	2	3	1	2	1	2	1	2	3	1	1	2	1	2	1	2	3	3	2	1	1	1	1	2	1	2	2	3	1	3	3	2	2	1	1	1	1	1	1	2	2	1	1	3
*S_6_3	1	2	3	2	2	2	3	1	2	1	2	1	2	3	1	1	2	1	2	1	2	3	3	2	1	1	1	1	2	1	2	2	3	1	3	3	2	2	1	1	1	1	1	1	2	2	1	1	3
*S_6_4	1	2	3	2	2	2	3	1	2	1	2	1	2	3	1	1	2	1	2	1	2	3	3	2	1	1	1	2	2	2	2	2	3	1	3	3	2	3	1	1	1	1	1	2	2	2	1	1	3
*S_6_5	1	2	3	2	2	2	3	1	2	1	2	1	2	3	1	1	2	1	2	1	2	3	3	2	1	1	1	2	2	2	1	2	3	1	3	3	2	3	1	1	1	1	1	2	2	2	1	1	3
*S_6_6	1	2	2	1	2	3	3	2	3	1	2	1	2	2	3	3	1	1	2	1	2	1	3	2	1	1	1	1	3	1	2	1	3	1	3	3	2	3	1	1	1	2	2	1	2	2	3	1	3
*S_6_7	1	2	3	2	2	3	3	2	3	1	2	1	2	2	3	3	2	1	2	1	2	1	3	2	1	1	1	1	3	1	2	2	3	1	3	3	2	3	1	1	1	2	2	1	2	2	3	1	3
*S_6_8	1	2	3	3	2	2	3	1	2	1	3	1	1	2	3	3	2	1	2	1	2	1	3	2	1	1	1	2	3	2	2	2	3	1	3	3	2	3	1	1	1	1	1	1	2	2	1	1	3
*S_6_9	3	2	3	3	2	2	3	1	2	2	3	1	2	2	3	3	3	1	3	1	2	1	3	2	1	1	1	2	3	2	2	2	3	1	3	3	2	3	3	2	2	2	2	2	3	3	1	3	3
*S_6_10	2	2	3	3	2	2	3	1	2	2	2	1	2	2	3	3	2	1	3	1	2	1	3	2	1	1	1	2	3	2	2	2	3	1	3	3	2	3	1	1	1	1	1	1	3	3	1	3	3
*S_6_11	3	2	3	3	2	2	3	1	2	2	2	1	2	2	3	3	3	1	3	1	2	1	3	2	1	1	1	2	3	2	2	2	3	1	3	3	2	3	3	2	2	2	2	2	3	3	1	3	3
*S_6_12	3	2	3	3	2	2	3	1	2	2	2	1	2	2	3	3	3	1	3	1	2	1	3	2	1	1	1	2	3	2	2	2	3	1	3	3	2	3	3	2	2	2	2	2	3	3	1	3	3
*S_6_13	2	2	3	3	2	2	3	1	2	2	2	1	2	2	3	3	2	1	3	1	2	1	3	2	1	1	1	2	3	2	2	2	3	1	3	3	2	3	1	1	1	1	1	1	3	3	1	3	3
*S_6_14	2	2	3	3	2	2	3	1	2	2	2	1	2	2	3	3	2	1	3	1	2	1	3	2	1	1	1	2	3	2	2	2	3	1	3	3	2	3	1	1	1	1	1	1	2	2	1	2	3
*S_6_15	3	2	3	3	2	2	3	1	2	2	2	1	2	3	3	3	3	1	3	1	2	1	3	1	1	1	1	2	3	2	2	2	3	1	3	3	2	3	2	1	1	1	1	1	2	2	1	2	3
*S_6_16	3	2	3	3	2	3	3	1	3	2	1	1	2	2	3	3	3	1	3	1	2	1	3	1	1	1	1	3	2	3	2	2	3	1	3	3	2	3	3	2	2	2	2	1	2	2	3	2	3
*S_6_17	2	2	3	2	1	3	3	1	3	2	2	1	1	2	3	3	1	3	3	2	2	1	3	1	2	2	1	2	2	3	3	2	3	1	3	3	2	2	1	1	1	2	2	2	3	3	3	3	3
*S_6_18	3	2	3	2	2	2	3	1	2	2	2	1	2	3	3	3	3	1	2	1	2	1	3	1	2	2	1	3	3	3	2	2	3	1	3	3	2	2	3	2	2	1	1	1	3	3	1	3	3
*S_6_19	2	2	3	2	2	3	3	1	3	2	2	1	2	2	3	3	2	3	3	1	2	1	3	1	1	1	1	2	2	3	2	2	3	1	3	3	2	2	1	1	1	2	2	2	2	3	3	3	3
*S_6_20	2	2	3	2	2	3	3	1	3	2	2	1	2	2	3	3	2	3	3	1	2	1	3	1	1	1	1	2	2	3	3	2	3	1	3	3	2	2	1	1	1	2	2	2	3	3	3	3	3
*S_6_21	2	2	3	3	2	3	3	1	2	2	2	1	1	2	3	3	2	2	2	1	2	1	2	1	1	1	1	3	2	3	2	2	2	1	2	2	2	2	1	1	1	1	1	1	2	2	2	2	2
*S_6_22	2	2	3	2	2	2	3	1	2	2	2	1	1	2	3	3	2	1	2	1	2	1	3	1	1	1	1	2	2	3	2	2	3	1	3	3	2	2	1	1	1	1	1	1	2	3	1	3	3
*S_6_23	2	2	3	2	2	3	3	1	3	2	2	1	2	2	3	3	2	3	3	1	2	1	3	1	1	1	1	2	2	3	2	2	3	1	3	3	2	2	1	1	1	2	2	2	3	3	3	3	3
*S_6_24	2	2	3	2	2	3	3	1	3	2	2	1	2	2	3	3	2	3	3	1	2	1	3	1	1	1	1	2	2	3	3	2	3	1	3	3	2	2	1	1	1	2	2	2	3	3	3	3	3
*S_6_25	2	2	3	2	2	3	3	1	3	2	2	1	2	2	3	3	2	3	3	1	2	1	3	1	1	1	1	2	2	3	3	2	3	1	3	3	2	2	1	1	1	2	2	2	3	3	3	3	3
*S_6_26	2	2	3	2	3	3	3	1	2	3	2	1	2	2	3	3	2	1	3	1	2	1	3	1	2	2	1	2	2	3	2	2	3	1	3	3	2	2	1	1	1	1	1	1	2	3	1	3	3
*S_6_27	2	2	3	3	2	3	3	1	2	2	2	1	2	2	3	3	1	1	3	1	2	1	3	1	2	2	1	3	2	3	2	2	3	1	3	3	2	2	1	1	1	1	1	1	3	3	1	2	3
*S_6_28	2	2	3	1	2	3	3	1	2	2	2	1	1	3	3	3	1	1	3	1	2	1	3	2	2	2	1	2	2	3	2	1	3	1	3	3	2	2	1	1	1	1	1	2	3	3	1	2	3
*S_6_29	2	2	3	1	2	3	3	1	2	3	2	1	2	3	1	1	1	1	3	1	2	1	3	2	2	2	1	3	2	3	2	2	3	1	3	3	1	1	1	1	1	1	1	2	3	3	1	2	3
*S_6_30	2	2	3	1	2	3	3	1	2	2	2	1	2	3	1	1	1	1	3	1	2	1	3	2	2	2	1	3	2	3	2	2	3	1	3	3	1	1	1	1	1	1	1	2	3	3	1	2	3
*S_6_31	2	2	3	1	2	3	3	1	2	2	2	1	2	3	1	1	1	1	3	1	2	1	3	2	2	2	1	3	2	3	2	2	3	1	3	3	1	1	1	1	1	1	1	2	3	3	1	2	3
*S_6_32	2	2	3	1	2	3	3	1	2	2	1	1	1	3	1	1	1	1	3	1	2	1	3	2	2	2	1	3	2	3	2	1	3	1	3	3	2	2	1	1	1	1	1	1	3	3	1	2	3
*S_6_33	2	2	3	1	2	3	3	1	2	2	2	1	1	3	1	1	1	1	3	1	2	1	3	2	2	2	1	3	2	3	2	1	3	1	3	3	2	2	1	1	1	1	1	2	3	3	1	2	3
*S_6_34	2	2	3	1	2	3	3	1	2	2	2	1	2	3	1	1	1	1	3	1	2	1	1	2	2	2	1	2	2	2	1	2	1	1	3	3	1	1	1	1	1	1	1	2	3	3	1	2	2
*S_6_35	2	2	3	1	2	3	3	1	2	2	2	1	2	3	3	3	1	1	3	1	2	1	3	2	2	2	1	3	2	3	2	2	3	1	3	3	2	2	1	1	1	1	1	2	3	3	1	2	3
*S_6_36	2	2	3	1	3	3	3	1	2	3	2	1	2	3	3	3	1	1	3	1	2	1	3	2	3	2	1	3	2	3	2	2	3	1	3	3	2	2	1	1	1	1	1	2	3	3	1	3	3
*S_6_37	2	2	3	1	3	3	2	1	3	3	2	1	1	3	3	3	1	1	3	1	2	1	3	2	3	2	1	2	2	3	2	1	3	1	3	3	2	2	1	1	1	1	1	2	2	3	3	3	3
*S_6_38	2	2	3	1	2	3	3	1	3	3	2	1	1	3	1	1	1	1	3	1	2	1	3	2	3	1	1	3	2	3	2	2	3	1	3	3	1	1	1	1	1	1	1	2	3	3	3	3	3
*S_6_39	3	3	3	1	2	3	3	1	2	2	2	1	2	3	3	3	1	1	3	1	3	1	3	2	3	2	1	3	2	3	2	2	3	1	1	1	2	2	3	2	2	1	1	1	3	3	1	2	3
*S_6_40	2	2	3	1	2	3	3	1	2	2	2	1	1	3	3	3	1	1	3	1	2	1	3	2	3	2	1	3	2	3	2	2	3	1	1	1	1	1	1	1	1	1	1	1	3	3	1	2	3
*S_6_41	2	2	3	1	1	3	3	1	2	2	2	1	1	3	1	1	1	1	3	1	2	1	3	2	3	1	1	3	2	3	2	1	3	1	1	1	1	1	1	1	1	1	1	1	3	3	1	2	3
*S_6_42	2	2	3	1	1	3	3	1	2	2	1	1	1	3	1	1	1	1	3	1	2	1	3	2	3	1	1	3	2	3	2	2	3	1	1	1	1	1	1	1	1	1	1	1	3	3	1	2	3
*S_6_43	2	2	3	1	2	3	3	1	1	2	1	1	1	3	3	3	1	1	3	1	2	1	3	2	3	1	1	2	2	3	2	1	3	1	1	1	2	2	1	1	1	1	1	1	2	3	1	1	3
*S_6_44	2	1	3	1	2	3	3	1	2	2	2	1	1	3	3	3	1	1	1	1	2	1	3	2	3	2	1	3	2	3	2	2	3	1	1	1	2	2	1	1	1	1	1	1	3	3	1	2	3
*S_6_45	2	1	3	1	2	3	1	1	1	2	2	1	1	3	3	3	2	1	1	1	2	1	1	3	3	2	3	2	2	1	2	2	1	1	1	1	2	2	1	1	1	1	1	2	2	3	1	2	3
*S_6_46	3	2	3	1	3	3	3	1	2	2	1	1	2	3	3	3	2	1	1	1	3	1	3	3	3	3	3	3	2	3	2	2	3	1	3	3	2	2	3	3	2	1	1	1	3	3	1	2	3
*S_6_47	2	1	3	1	2	3	3	1	1	1	2	1	1	3	1	1	1	1	1	1	3	1	3	3	3	3	3	2	2	1	2	2	3	1	1	1	2	2	1	1	1	1	1	1	3	3	1	2	3
*S_6_48	2	1	3	1	2	3	3	1	1	1	2	1	1	3	1	1	1	1	1	1	3	1	3	3	3	3	3	2	2	1	2	2	3	1	1	1	2	2	1	1	1	1	1	2	3	3	1	2	3
*S_6_49	2	1	3	2	3	3	1	1	1	2	2	2	1	1	1	1	1	1	1	1	2	1	3	3	3	3	3	1	2	1	2	1	3	1	1	1	1	1	1	1	1	2	3	1	2	2	1	2	3
*S_6_50	3	2	3	2	3	3	2	3	2	2	3	3	2	1	1	1	2	3	1	1	3	1	3	3	3	3	3	3	2	3	2	1	3	1	1	1	2	2	3	3	3	1	1	1	2	2	1	1	3
*S_6_51	2	1	3	1	2	3	2	1	1	1	1	3	2	1	3	3	1	3	1	1	3	1	3	3	3	3	3	2	2	2	2	2	3	1	3	3	2	2	1	1	1	3	3	2	2	2	1	1	3
*S_6_52	2	2	3	1	2	3	2	1	2	1	1	3	1	1	1	1	2	3	1	1	3	1	3	3	3	3	3	2	2	2	2	1	3	1	1	1	2	2	1	1	1	1	1	1	2	2	1	1	3
*S_7_1	1	1	1	2	1	1	1	1	1	2	2	1	2	1	1	1	2	3	1	1	2	2	1	3	1	1	3	2	2	2	2	2	1	2	3	2	3	3	1	3	3	1	1	1	1	1	3	2	2
*S_7_2	1	1	1	2	1	1	3	1	1	2	2	3	2	1	1	1	2	2	1	3	2	1	3	3	1	1	1	2	1	2	2	2	3	3	2	2	2	2	1	3	3	1	1	2	2	1	1	2	3
*S_7_3	1	1	1	3	1	1	3	1	1	2	3	3	3	1	1	1	2	2	1	3	2	1	3	3	1	1	1	2	1	2	2	3	3	3	2	2	2	2	1	3	3	1	1	2	2	1	1	3	3
*S_7_4	1	1	1	2	1	1	3	1	1	2	2	3	2	1	1	1	2	2	1	3	2	1	3	3	1	1	1	1	1	1	2	2	3	3	2	2	2	2	1	3	3	1	1	2	2	1	1	2	3
*S_7_5	1	2	1	3	1	1	3	1	1	2	2	3	2	1	1	1	2	2	1	3	2	1	3	3	1	1	1	1	1	1	2	2	3	3	3	3	2	2	1	3	3	2	3	2	2	1	1	2	3
*S_7_6	1	1	1	2	1	1	3	1	1	2	2	3	2	1	1	1	1	2	1	3	2	2	3	3	1	1	1	1	1	1	2	2	3	3	2	2	2	2	1	3	3	1	1	2	1	1	1	2	3
*S_7_7	1	1	1	1	1	1	3	1	1	2	2	2	2	1	1	1	2	2	1	3	2	2	3	3	1	1	1	2	1	1	2	3	3	3	2	2	2	2	1	3	3	1	1	2	2	1	1	3	3
*S_7_8	1	2	1	2	1	1	3	1	1	2	2	3	2	2	1	1	3	2	1	2	2	2	3	3	1	1	1	1	2	1	2	2	3	3	3	3	2	2	1	3	3	2	3	2	2	2	1	2	3
*S_7_9	1	2	1	3	1	3	3	1	2	2	2	3	2	2	3	3	2	2	1	1	2	2	3	3	3	1	1	2	2	1	2	2	3	3	3	3	2	2	1	3	3	3	3	2	2	2	1	2	3
*S_7_10	1	2	1	1	1	3	3	1	2	2	2	2	2	2	3	3	2	2	1	1	2	2	3	3	3	1	1	1	2	1	2	2	3	3	3	3	2	2	1	3	3	3	3	2	2	2	1	2	3
*S_7_11	1	2	1	1	1	1	3	1	2	2	2	1	2	2	2	2	2	2	1	1	2	2	3	3	3	1	1	2	2	1	2	2	3	3	3	3	2	2	1	3	3	1	1	2	2	1	1	2	3
*S_7_12	1	2	1	3	1	3	3	1	2	2	2	1	2	2	3	3	2	3	1	2	2	2	3	3	3	1	1	1	2	1	2	2	3	3	3	3	2	2	1	3	3	3	3	2	2	2	1	2	3
*S_7_13	1	2	1	1	1	1	3	1	1	2	2	1	3	1	2	2	2	3	1	2	1	2	3	3	3	1	1	1	1	1	2	2	3	3	3	3	2	2	1	1	3	1	1	2	1	1	1	2	3
*S_7_14	1	2	1	2	1	1	3	1	2	2	2	1	3	1	2	2	2	2	1	1	2	2	3	3	3	1	1	1	1	1	2	2	3	2	3	3	2	2	1	1	3	1	1	2	2	1	1	2	3
*S_7_15	1	2	3	3	2	1	3	1	2	2	2	1	3	1	2	2	2	3	1	3	2	1	3	3	3	1	1	2	2	3	2	2	3	2	3	3	2	2	3	3	3	1	1	2	1	1	1	2	3
*S_7_16	1	2	3	2	2	1	3	1	2	2	2	1	3	1	2	2	3	3	1	3	2	1	3	3	3	1	1	2	2	3	2	2	3	2	3	3	2	2	3	3	3	1	1	2	2	1	1	2	3
*S_7_17	1	2	2	3	2	1	3	1	2	2	2	1	3	1	2	2	2	3	1	3	2	1	3	3	3	1	1	2	2	3	2	2	3	2	3	3	2	2	3	3	3	1	1	2	2	1	1	2	3
*S_7_18	1	2	3	2	2	1	3	1	2	2	2	1	3	1	2	2	2	3	1	3	2	1	3	3	3	1	1	2	2	3	2	2	3	2	3	3	2	2	3	3	3	1	1	2	1	1	1	2	3
*S_7_19	1	1	1	1	1	1	3	1	1	2	2	1	2	1	2	2	2	2	1	1	2	1	3	3	3	1	1	1	1	1	2	2	3	2	2	2	2	2	1	2	2	1	1	2	2	1	1	2	3
*S_7_20	1	1	1	3	2	1	3	1	1	2	2	1	3	1	2	2	2	3	1	3	2	1	3	3	3	1	1	1	1	2	2	2	3	2	2	2	2	2	2	2	2	1	1	2	1	1	1	2	3
*S_7_21	1	2	2	1	2	1	2	3	2	2	2	1	3	2	1	1	3	2	1	3	2	1	2	2	2	1	1	2	2	2	2	2	2	1	3	3	1	1	3	3	3	1	1	2	2	2	1	3	2
*S_7_22	1	2	2	2	2	1	2	1	2	2	2	1	3	1	1	1	3	3	1	3	2	1	2	2	2	1	1	2	2	2	2	2	2	1	3	3	1	1	3	3	3	1	1	2	2	2	1	3	2
*S_7_23	1	2	2	2	1	1	1	1	2	2	2	1	2	1	2	2	2	3	3	1	2	1	1	3	3	1	1	2	2	2	2	2	1	2	3	3	2	2	3	3	3	1	1	2	2	1	1	2	2
*S_7_24	1	2	3	1	1	1	1	1	2	2	2	1	2	1	2	2	2	3	3	1	2	1	1	3	3	1	1	2	3	3	3	3	1	2	3	3	2	2	3	3	3	1	1	1	1	1	1	2	2
*S_7_25	1	2	3	2	1	1	2	1	2	2	2	1	2	1	3	3	2	3	3	2	2	1	3	2	3	1	1	2	2	2	2	2	3	2	3	3	2	2	3	3	3	1	1	2	2	2	1	2	3
*S_7_26	1	2	1	1	2	1	2	1	2	2	2	1	2	1	1	1	1	2	3	2	3	3	1	3	3	1	1	1	1	1	2	2	1	2	1	1	2	2	1	1	1	1	1	2	3	2	1	3	1
*S_7_27	1	2	3	3	1	1	2	1	2	3	2	1	2	1	1	1	2	2	3	2	2	3	3	2	3	1	1	2	1	2	2	2	3	2	2	2	3	2	3	3	3	1	1	2	2	2	1	3	3
*S_7_28	1	2	2	3	1	1	2	1	2	3	2	1	2	1	1	1	2	3	3	3	2	3	3	2	3	1	1	2	1	2	2	2	3	2	2	2	3	2	3	3	3	1	1	2	2	2	1	3	3
*S_7_29	1	2	1	2	1	1	1	1	2	2	2	1	2	3	1	1	2	1	1	3	2	3	1	3	2	1	1	1	2	1	2	2	1	1	3	3	2	1	1	1	1	2	1	3	2	2	1	3	1
*S_7_30	1	2	1	1	1	3	1	1	2	2	2	3	2	2	1	1	2	1	1	3	2	3	2	1	2	1	3	2	2	2	2	2	1	1	2	2	2	2	1	1	1	1	1	1	2	2	3	3	1
*S_7_31	1	2	1	2	1	1	1	1	2	2	1	1	2	2	1	1	2	1	1	3	2	3	1	1	2	1	1	1	1	1	2	2	1	1	2	2	2	1	1	1	1	2	1	1	2	2	1	3	1
*S_7_32	1	2	1	1	1	1	3	1	2	2	2	1	2	3	3	3	2	1	1	2	2	3	1	3	2	1	1	1	2	1	2	2	1	1	3	3	2	1	1	1	1	1	1	1	3	3	1	3	1
*S_7_33	1	2	1	1	1	1	3	1	2	2	2	1	2	3	3	3	2	1	1	2	2	3	1	3	2	1	1	1	2	1	2	2	1	1	3	3	2	1	1	1	1	1	1	1	3	3	1	3	1
*S_8_1	3	2	3	2	1	3	3	2	2	2	2	1	3	2	3	3	2	3	1	2	2	1	1	1	1	1	1	1	2	1	3	2	1	1	2	2	1	2	3	3	3	1	1	2	2	1	3	2	1
*S_8_2	3	3	3	1	1	3	3	2	2	2	2	2	2	1	3	3	3	1	1	2	2	1	1	3	1	1	1	2	2	2	2	2	1	1	2	2	1	2	3	3	3	2	1	1	1	1	1	2	1
*S_8_3	3	2	3	1	2	3	3	1	2	2	2	1	3	1	1	1	3	1	1	2	2	1	1	1	1	1	1	2	2	2	2	3	1	1	2	2	1	2	3	3	3	1	1	1	1	1	1	2	1
*S_8_4	3	2	3	1	2	3	3	2	2	2	2	1	2	2	1	1	3	1	1	2	2	1	1	1	1	1	1	2	2	2	2	2	1	1	2	2	1	2	3	3	3	1	1	1	1	1	1	2	1
*S_8_5	3	2	2	2	3	3	3	3	2	2	2	3	3	2	1	1	2	1	1	2	2	1	1	3	1	1	1	2	1	2	3	3	1	1	2	2	1	2	1	1	3	1	1	1	1	1	1	2	1
*S_8_6	3	2	2	1	2	3	3	1	2	2	2	1	3	1	1	1	2	1	1	2	2	1	1	3	1	1	1	2	1	2	3	3	1	1	2	2	1	2	1	1	3	1	1	1	2	1	1	2	1
*S_8_7	3	2	1	1	2	3	3	1	2	2	2	1	2	1	1	1	2	1	1	2	2	1	1	3	1	1	1	2	1	2	2	2	1	2	2	2	1	2	1	1	3	1	1	1	1	1	1	2	1
*S_8_8	3	2	1	1	2	3	3	1	2	2	2	1	2	1	1	1	1	1	1	2	2	1	1	3	1	1	1	2	1	2	3	2	1	2	2	2	1	2	1	1	3	1	1	1	1	1	1	2	1
*S_8_9	3	2	1	1	2	3	3	1	2	2	2	1	2	3	1	1	2	1	1	2	2	1	1	1	1	1	1	2	2	2	2	2	1	2	2	2	1	2	1	1	3	1	1	1	1	1	1	2	1
*S_8_10	3	2	2	1	2	3	3	1	2	2	2	1	2	1	1	1	2	1	1	2	2	1	1	1	1	1	1	2	1	2	2	2	1	2	2	2	1	2	1	1	3	1	1	1	2	1	1	2	1
*S_8_11	3	2	1	1	3	3	3	1	2	2	2	1	3	3	1	1	1	3	1	2	2	1	1	3	1	1	1	2	2	2	3	3	1	2	2	2	1	2	1	1	3	1	1	1	1	1	1	2	1
*S_8_12	3	2	1	1	2	3	3	1	2	2	2	1	2	1	1	1	2	3	1	2	2	1	1	3	1	1	1	2	1	2	2	2	1	1	2	2	1	2	1	1	1	1	1	1	1	1	1	2	1
*S_8_13	2	3	1	1	1	3	3	1	2	2	2	1	2	1	1	1	1	1	1	1	2	1	1	3	1	1	1	2	1	2	2	2	1	1	1	1	1	2	1	1	1	1	1	1	2	2	1	2	1
*S_8_14	3	2	3	1	2	3	3	1	2	3	2	1	2	1	1	1	3	3	1	1	3	1	1	3	1	1	1	3	1	3	2	2	1	2	1	1	1	1	3	3	1	1	1	2	2	2	3	3	1
*S_8_15	1	1	1	3	2	3	3	1	2	3	2	1	2	1	1	1	2	2	1	1	2	3	1	3	1	1	1	3	1	3	2	2	1	1	1	1	1	1	1	1	1	1	1	1	3	3	1	3	1
*S_8_16	1	2	1	1	2	3	1	2	2	3	2	1	2	2	1	1	2	2	2	1	2	1	3	3	2	2	3	3	2	3	2	2	3	1	2	2	2	2	1	3	3	3	3	2	2	2	1	3	3
*S_8_17	1	2	1	1	2	1	1	1	2	3	2	1	2	3	1	1	2	2	1	1	2	1	1	3	1	1	1	3	1	3	3	2	1	1	1	1	1	1	1	1	1	1	1	1	2	2	1	3	1
*S_8_18	1	1	1	1	3	1	1	1	2	3	2	1	2	3	1	1	2	2	1	1	2	1	1	3	1	1	1	2	1	3	2	2	1	1	1	1	1	2	1	1	1	1	1	1	2	2	1	3	1
*S_8_19	1	2	1	1	3	3	1	1	3	3	2	1	2	3	1	1	1	2	2	2	2	1	3	3	2	2	3	2	2	3	2	2	3	1	2	2	2	3	1	3	3	2	3	2	2	2	1	3	3
*S_8_20	3	1	3	1	2	1	1	1	2	3	2	1	2	3	1	1	3	2	1	1	2	1	1	3	1	1	1	3	2	3	2	2	1	1	1	1	1	1	3	1	1	1	1	1	2	2	1	3	1
*S_8_21	1	1	1	1	2	1	1	1	2	3	2	1	2	1	2	2	1	2	1	1	2	1	1	3	1	1	1	2	1	2	2	2	1	2	1	1	1	2	1	1	1	1	1	1	3	3	1	3	1
*S_8_22	1	1	1	2	2	1	1	1	2	3	2	1	2	1	3	3	1	3	1	1	2	1	1	3	1	1	1	3	1	3	2	2	1	2	1	1	1	2	1	1	1	1	1	2	3	3	1	3	1
*S_8_23	1	2	1	1	2	2	1	2	2	3	2	1	2	1	1	1	1	2	2	2	2	2	3	3	2	3	3	2	2	3	2	2	3	1	3	3	2	3	1	3	3	2	1	2	2	2	1	3	3
*S_8_24	1	2	1	1	2	2	1	2	2	3	2	1	2	1	2	2	1	3	2	2	2	2	3	3	2	3	3	2	2	2	2	2	3	1	3	3	2	3	1	3	3	2	1	2	2	2	1	3	3
*S_8_25	1	2	1	1	2	2	1	2	2	3	2	1	2	1	2	2	1	3	3	2	2	2	3	3	2	3	3	2	2	2	2	2	3	1	3	2	2	3	1	3	3	2	1	2	2	2	1	3	3
*S_8_26	3	3	3	1	2	1	3	1	2	2	2	2	2	1	1	1	2	1	1	1	1	2	1	3	1	1	1	1	2	1	2	1	1	1	3	2	1	1	3	3	3	2	1	1	2	2	1	3	1
*S_8_27	3	3	3	1	2	1	1	1	2	2	2	1	2	1	1	1	1	1	3	2	1	1	1	3	1	1	1	2	2	2	2	2	1	1	1	1	1	1	3	3	3	2	1	3	2	2	1	3	1
*S_8_28	3	3	3	2	2	1	1	2	2	2	2	1	2	1	1	1	1	1	1	1	2	1	1	1	3	3	3	2	2	2	2	2	1	2	1	1	2	1	3	3	2	1	1	1	2	2	3	2	1
*S_9_1	3	2	2	1	1	1	1	2	2	2	2	3	2	3	3	3	2	3	1	1	2	1	3	1	1	1	1	2	2	2	2	2	2	2	1	1	1	2	3	2	2	1	1	1	2	2	2	1	1
*S_9_2	3	2	2	1	1	1	1	2	2	2	2	3	2	1	3	3	3	3	1	1	2	3	3	1	1	1	1	2	2	2	2	2	2	2	1	1	1	2	3	2	2	1	1	1	2	2	2	1	1
*S_9_3	3	3	3	2	1	3	1	1	2	2	3	2	1	3	1	1	1	3	2	1	2	1	3	1	1	1	1	1	2	1	2	2	2	2	3	3	3	3	3	2	1	1	1	2	2	2	3	1	2
*S_9_4	3	3	3	2	1	3	2	1	2	2	3	2	2	2	1	1	2	3	2	1	2	1	3	1	1	1	1	2	2	3	2	2	2	2	3	3	2	3	3	3	3	2	1	1	2	2	3	1	2
*S_9_5	3	3	3	3	1	3	2	1	2	2	3	2	2	3	1	1	2	3	2	1	2	1	3	1	1	1	1	3	2	3	2	2	2	2	3	3	2	3	3	3	3	2	1	1	2	2	3	1	2
*S_9_6	3	3	3	2	1	3	2	1	2	2	3	2	2	2	1	1	2	3	2	1	2	1	3	1	1	1	1	2	2	3	2	2	2	2	3	3	2	3	3	3	3	1	1	1	2	2	3	1	2
*S_9_7	2	3	3	3	2	3	2	1	2	1	3	1	1	3	1	1	3	3	2	1	2	1	1	3	1	1	1	2	2	2	2	2	1	2	3	3	2	3	3	3	3	1	1	1	2	2	3	1	1
*S_9_8	2	3	3	3	1	3	2	1	2	1	3	1	1	3	1	1	2	3	2	1	2	1	1	2	1	1	1	2	2	2	2	2	1	2	3	3	2	2	3	3	3	1	1	1	2	2	3	1	1
*S_9_9	3	2	2	3	1	3	2	1	2	2	2	1	2	3	1	1	2	3	2	1	2	1	1	2	2	3	2	3	1	3	2	2	1	2	2	2	2	2	3	3	3	2	1	1	2	2	3	1	1
*S_9_10	3	2	2	3	1	3	2	3	2	2	2	1	2	3	1	1	2	3	2	1	2	1	1	3	2	3	2	2	1	2	2	2	1	2	3	3	2	2	3	3	3	1	1	1	2	2	3	1	1
*S_9_11	3	2	2	2	1	3	3	2	2	1	2	1	2	3	1	1	1	3	3	1	2	2	1	3	2	3	3	2	2	2	2	2	1	2	1	1	1	2	2	3	3	2	2	1	2	2	2	1	1
*S_10_1	3	2	1	1	1	1	3	3	1	1	2	1	2	1	3	3	2	1	3	1	2	1	3	2	3	2	1	2	2	1	2	2	3	2	1	1	3	3	1	1	1	1	1	1	2	3	1	1	1
*S_10_2	3	2	1	1	1	1	3	3	1	1	2	1	2	3	3	3	2	1	2	1	2	1	3	2	3	1	1	1	2	1	2	2	3	2	1	1	3	3	1	1	1	1	1	1	2	3	1	1	1
*S_10_3	3	2	2	1	1	1	3	2	1	1	2	1	2	1	3	3	2	1	1	1	2	1	1	2	3	2	1	2	2	1	2	2	1	2	1	1	3	3	1	1	1	1	1	1	1	1	1	1	1
*S_10_4	3	3	1	1	1	1	3	2	1	2	2	1	2	3	3	3	3	1	3	3	2	1	3	2	3	2	1	2	2	2	2	2	3	2	1	1	3	3	3	3	3	1	1	1	1	1	1	1	1
*S_10_5	3	2	2	1	1	1	3	2	2	1	2	1	2	1	3	3	3	1	3	1	2	1	3	2	3	2	1	1	2	1	2	2	3	2	1	1	3	3	3	3	3	1	1	1	2	2	1	1	1
*S_10_6	3	2	3	2	2	3	3	2	2	1	2	3	2	1	3	3	2	2	1	1	2	2	1	3	3	2	3	2	3	1	1	2	1	2	3	3	3	3	1	1	1	3	3	1	2	2	3	1	3
*S_10_7	3	2	3	1	1	3	3	2	2	2	2	3	2	3	3	3	2	2	1	1	2	2	3	2	3	2	3	1	3	1	2	2	3	2	3	3	3	3	3	3	3	3	3	1	2	3	3	1	3
*S_10_8	1	1	1	1	1	1	3	2	2	1	2	1	2	1	3	3	2	1	1	1	2	1	3	3	3	2	1	1	2	1	2	2	3	2	1	1	3	3	3	3	3	3	3	1	1	2	1	1	3
*S_10_9	1	1	1	1	1	1	3	2	2	1	2	1	2	1	3	3	3	1	1	1	2	1	3	3	3	2	1	1	2	1	2	2	3	2	1	1	3	3	3	3	3	3	3	1	2	2	1	1	3
*S_10_10	1	1	1	1	1	1	3	2	2	1	2	1	2	1	3	3	2	1	1	1	2	1	3	3	3	2	1	2	2	1	2	2	3	2	1	1	3	3	3	3	3	3	3	1	2	2	1	1	3
*S_10_11	1	1	1	1	1	1	3	2	2	1	2	1	2	1	3	3	2	1	1	1	2	1	3	3	3	2	1	2	2	1	2	2	3	2	1	1	3	3	3	3	3	3	3	1	2	2	1	1	3
*S_10_12	1	1	1	1	1	1	3	2	2	1	2	1	2	1	3	3	2	1	1	1	2	1	3	3	3	2	1	1	2	1	2	2	3	2	1	1	3	3	3	3	3	2	3	1	2	2	1	1	3
*S_10_13	1	1	1	1	1	1	3	3	2	1	2	1	2	1	3	3	2	1	1	1	2	1	3	3	3	2	1	1	2	1	2	2	3	2	1	1	3	3	3	3	3	2	3	1	2	2	1	1	3
*S_10_14	1	1	1	1	1	1	3	2	2	1	2	1	2	1	3	3	2	1	1	1	2	1	3	3	3	2	1	1	2	1	2	2	3	2	1	1	3	3	3	3	3	3	3	1	2	2	1	1	3
*S_10_15	1	1	1	1	1	1	3	3	2	1	2	1	2	1	3	3	2	1	1	1	2	1	3	3	3	1	1	1	2	1	2	2	3	2	1	1	3	3	3	3	3	2	3	1	1	2	1	1	3
*S_10_16	1	1	2	1	1	1	3	2	3	1	3	1	2	1	1	1	3	1	1	1	2	1	3	3	3	3	1	2	3	1	2	2	3	2	2	1	3	3	3	3	3	3	3	1	2	3	1	1	3
*S_10_17	1	1	1	1	1	1	3	2	2	1	2	1	2	1	1	1	2	1	1	1	2	1	3	3	3	2	1	1	2	1	2	2	3	2	1	1	3	3	3	3	3	3	3	1	2	2	1	1	3
*S_10_18	1	2	1	1	1	1	3	2	2	2	2	1	2	2	1	1	2	1	1	1	2	2	3	3	3	3	1	2	2	2	2	2	3	3	1	1	3	3	3	3	3	2	3	1	2	2	1	3	3
*S_10_19	1	1	1	1	1	3	3	3	2	1	2	3	2	2	1	1	2	1	1	1	1	1	3	3	3	3	1	2	2	2	2	2	3	3	3	3	2	2	3	3	3	2	3	2	2	2	3	1	2
*S_10_20	1	1	1	1	1	3	3	3	2	1	2	3	2	3	1	1	2	1	1	1	1	2	3	3	3	2	1	2	2	2	2	2	3	3	3	3	2	2	3	3	3	2	3	2	2	2	3	1	2
*S_10_21	1	1	1	1	1	3	3	3	2	1	2	3	2	3	1	1	3	1	1	1	1	3	3	3	3	2	1	2	2	2	2	2	3	3	3	3	2	2	3	3	3	3	3	2	2	2	3	1	2
*S_10_22	3	2	3	1	2	3	3	2	2	1	2	3	2	2	1	1	3	1	1	1	2	2	1	3	3	3	1	2	2	1	2	2	1	3	1	1	2	2	1	1	1	3	3	1	2	1	3	1	1
*S_10_23	3	1	3	1	2	3	2	2	2	1	2	3	2	2	1	1	3	1	1	1	2	3	1	3	3	2	1	1	2	1	2	2	1	3	1	1	2	2	1	1	1	3	3	1	2	1	3	1	1
*S_10_24	3	1	3	1	2	3	1	1	2	2	2	3	2	2	1	1	3	1	1	1	2	2	1	3	3	2	1	2	2	2	2	2	1	3	1	1	2	1	3	3	3	2	2	1	1	1	2	1	1
*S_10_25	3	1	3	3	2	3	1	2	2	2	2	1	2	2	1	1	2	1	3	1	2	3	1	3	3	2	1	2	2	2	3	2	1	3	1	1	2	1	3	3	3	3	3	2	2	1	2	1	1
*S_10_26	3	2	3	2	2	3	1	1	2	2	2	1	2	2	1	1	2	1	1	1	2	3	1	3	1	1	1	2	2	2	2	2	1	2	3	3	1	2	3	3	3	2	2	1	1	1	2	1	1
*S_10_27	3	2	3	3	2	1	1	1	2	2	2	1	2	2	1	1	2	1	1	3	2	3	1	3	1	1	1	1	2	1	2	2	1	2	1	1	1	2	3	3	3	2	2	1	2	1	1	1	1
*S_10_28	3	2	2	3	2	1	1	1	2	2	2	1	2	2	1	1	2	1	1	3	2	3	1	3	1	1	1	2	2	2	2	2	1	1	1	1	1	1	3	3	3	2	2	1	2	1	1	1	1
*S_10_29	2	2	1	2	2	1	3	1	2	2	2	1	1	3	1	1	1	1	1	3	1	2	1	3	1	1	3	2	2	3	2	2	1	1	1	1	1	1	3	3	3	2	3	1	2	1	1	1	1
*S_10_30	2	2	1	2	2	1	3	1	2	2	2	1	2	1	1	1	1	1	1	3	2	2	1	3	1	1	3	3	2	3	2	2	1	1	1	1	1	1	3	3	3	2	3	1	1	1	1	1	1
*S_10_31	2	2	1	3	2	1	1	1	2	3	3	1	2	1	1	1	1	1	1	3	2	2	1	3	1	1	3	3	2	3	2	2	1	1	1	1	1	1	3	3	3	3	3	1	2	1	1	3	1
*S_10_32	2	2	1	2	2	1	3	1	2	3	2	1	2	1	1	1	1	1	1	3	2	2	1	3	1	1	3	3	2	3	2	2	1	1	1	1	1	1	3	3	3	2	3	1	1	1	1	3	1
*S_10_33	2	2	1	2	2	1	3	1	2	3	2	1	2	1	1	1	1	1	1	3	2	2	1	3	1	1	3	3	2	3	2	2	1	1	1	1	1	1	1	1	1	2	3	1	2	1	1	3	1
*S_10_34	2	2	1	3	2	1	3	1	2	3	2	1	2	1	1	1	1	1	1	3	2	3	1	3	1	1	3	3	2	3	2	2	1	1	1	1	1	2	1	1	1	3	3	1	2	1	1	3	1
*S_11_1	2	1	3	3	2	3	3	3	2	2	2	2	1	3	3	3	2	3	1	3	2	3	3	1	1	1	3	1	3	1	2	2	3	2	3	3	3	3	3	3	3	3	3	2	2	2	3	2	3
*S_11_2	2	2	3	3	1	3	1	2	2	1	2	1	1	1	1	1	2	1	1	3	2	3	3	3	1	1	2	1	3	1	1	2	3	2	1	1	3	3	3	3	3	3	3	1	1	1	3	1	3
*S_11_3	2	1	2	2	2	3	1	2	2	2	2	1	2	1	2	2	2	3	1	3	2	3	3	3	1	1	3	1	3	1	1	2	3	2	1	1	3	3	3	3	3	3	3	2	2	2	3	2	3
*S_11_4	2	2	3	3	1	1	1	3	2	1	2	1	2	3	1	1	3	1	1	2	2	3	3	3	1	1	2	1	3	1	2	2	3	2	1	1	3	3	3	3	3	3	3	1	1	1	1	1	3
*S_11_5	2	2	3	3	1	1	1	3	2	1	2	1	2	1	1	1	3	1	1	2	2	3	3	3	1	1	2	2	3	1	2	2	3	2	1	1	3	3	3	3	3	3	3	1	1	1	1	1	3
*S_11_6	2	2	3	3	2	1	1	3	2	1	2	1	2	1	1	1	2	1	1	2	2	3	3	3	1	1	2	3	3	3	2	2	3	2	3	3	3	3	3	3	3	3	3	1	1	1	1	1	3
*S_11_7	2	1	3	1	2	1	1	3	2	2	2	1	1	2	3	3	3	3	2	3	2	3	3	3	1	2	3	1	2	1	2	2	3	2	3	3	3	3	3	3	3	3	3	1	2	2	2	2	3
*S_11_8	2	1	2	1	2	1	1	3	2	2	2	1	2	2	3	3	3	3	2	3	2	3	3	3	1	2	3	1	2	1	2	2	3	2	3	3	3	3	3	3	3	3	3	1	2	2	2	2	3
*S_11_9	2	1	3	1	2	1	1	3	2	2	2	1	2	2	3	3	3	3	2	3	2	3	3	3	1	2	3	1	2	1	2	2	3	2	3	3	3	3	3	3	3	3	3	1	2	2	2	2	3
*S_11_10	1	2	1	1	2	1	3	2	2	1	2	1	2	2	3	3	2	1	2	2	2	1	3	3	1	2	3	2	2	2	2	2	3	2	3	3	3	3	1	1	1	3	3	1	1	1	1	1	2
*S_11_11	1	1	1	3	2	1	3	2	3	1	2	1	2	3	3	3	2	3	2	1	2	1	3	3	1	2	3	1	3	1	2	2	3	2	3	3	3	2	2	1	1	3	3	1	2	2	1	2	3
*S_11_12	2	1	2	1	1	1	3	2	2	1	2	1	1	3	3	3	2	3	2	2	2	1	3	3	1	2	3	2	2	2	2	2	3	2	3	3	3	2	2	1	1	2	3	1	2	2	1	2	3
*S_11_13	3	2	3	1	2	1	1	2	2	2	2	1	1	3	3	3	2	1	2	2	2	3	3	3	1	2	3	2	2	2	2	2	3	3	3	3	3	2	3	3	3	3	3	1	2	2	2	2	3
*S_11_14	2	2	2	1	2	1	1	2	1	3	2	1	1	3	3	3	1	1	3	3	2	1	1	3	2	1	3	2	1	2	2	2	1	2	3	3	2	3	1	1	1	2	3	2	2	2	1	3	1
*S_11_15	3	3	3	1	1	1	3	2	1	2	2	1	1	3	2	2	2	1	1	3	2	2	1	1	2	1	3	2	1	3	2	2	1	1	3	3	2	3	2	3	2	2	2	2	2	2	1	2	2
*S_11_16	3	2	3	1	1	1	1	2	1	3	2	1	1	1	2	1	3	1	1	3	2	2	1	1	2	1	3	3	1	3	2	2	1	1	3	3	2	3	2	3	3	2	3	3	3	2	1	2	3
*S_11_17	3	3	3	1	1	1	1	2	1	2	2	1	1	1	2	2	2	1	3	3	2	2	1	1	2	1	3	3	2	3	2	2	1	2	3	3	2	3	2	3	3	2	2	2	2	2	1	2	2
*S_11_18	3	3	3	1	1	1	1	2	1	2	2	1	2	1	2	2	3	1	3	3	2	2	1	1	2	1	3	3	1	3	2	2	1	2	3	3	2	3	2	3	3	2	3	2	2	2	1	2	2
*S_11_19	3	3	3	1	1	1	1	2	1	2	2	1	1	1	2	2	3	1	1	3	1	2	1	1	2	1	3	3	1	2	2	2	1	2	2	2	2	3	2	2	2	2	2	2	2	2	1	2	2
*S_11_20	3	1	3	1	1	3	1	2	2	2	1	1	2	3	3	3	1	1	1	3	2	2	1	1	3	2	3	1	2	1	2	2	1	1	3	3	3	2	1	1	1	2	1	1	1	1	1	1	1
*S_11_21	3	2	3	1	2	3	1	2	2	2	1	1	1	1	3	3	3	1	1	3	2	2	1	1	3	2	3	3	2	3	2	2	1	1	3	3	3	2	3	3	3	1	1	1	1	1	1	1	2
*S_11_22	3	1	3	1	1	1	1	2	1	2	1	1	1	1	1	1	2	1	1	3	2	2	3	1	3	2	3	2	2	3	2	2	3	1	3	3	3	2	3	3	3	2	1	1	1	1	1	1	2
*S_12_1	3	1	3	1	2	1	3	1	2	1	1	1	2	3	1	1	2	3	1	2	2	2	3	1	1	1	1	1	3	1	2	1	3	2	1	1	2	2	3	3	3	1	1	1	2	2	1	1	3
*S_12_2	3	1	3	1	2	1	3	1	2	1	2	1	2	1	1	1	3	3	1	2	2	2	3	1	2	1	1	1	2	1	2	2	3	2	1	1	3	2	3	3	3	1	1	1	2	2	1	1	3
*S_12_3	3	1	3	1	2	1	3	1	2	1	1	1	1	1	1	1	3	2	1	2	1	2	3	1	2	1	1	1	2	1	2	1	3	2	1	1	3	2	3	3	3	1	1	1	2	2	1	1	3
*S_12_4	3	1	3	1	2	1	3	1	2	2	2	1	2	1	1	1	3	3	1	2	2	2	3	1	1	1	3	1	2	1	2	2	3	2	1	1	2	2	3	3	3	1	1	1	2	2	1	1	3
*S_12_5	3	1	3	1	2	1	1	1	2	2	2	1	2	2	1	1	1	3	1	2	2	2	3	1	1	1	3	1	2	1	2	1	3	2	1	1	2	2	2	2	2	1	1	1	2	2	1	1	3
*S_12_6	3	1	3	1	2	1	2	2	2	2	2	1	2	2	1	1	1	3	1	1	1	2	3	1	3	2	3	2	1	1	2	2	3	2	3	3	3	2	2	2	2	1	1	1	3	3	1	3	3
*S_12_7	3	2	3	2	2	1	1	1	2	2	2	2	2	2	1	1	1	3	3	1	2	2	3	3	1	3	3	2	2	2	2	2	3	3	2	2	1	1	2	2	2	1	1	2	2	2	1	1	3
*S_12_8	1	1	2	1	2	1	1	1	1	2	2	2	1	3	1	1	1	3	1	2	1	2	3	2	1	3	3	1	2	1	1	1	3	2	1	1	1	1	1	1	1	1	1	1	2	2	1	1	2
*S_12_9	1	1	2	1	2	1	1	1	1	2	2	2	1	3	1	1	1	3	1	2	1	2	3	2	1	3	3	1	2	1	1	1	3	2	1	1	1	1	1	1	1	1	1	1	2	2	1	1	2
*S_12_10	1	1	2	1	2	1	1	1	2	2	2	2	2	3	1	1	2	3	3	2	2	2	3	2	1	3	3	1	2	1	2	2	3	2	1	1	1	1	2	2	2	1	1	1	3	3	1	1	3
*S_12_11	1	1	2	1	2	1	3	1	2	2	1	2	2	2	1	1	1	3	3	1	2	2	3	1	1	3	3	2	2	2	1	2	3	1	1	1	1	1	2	2	2	1	1	1	3	3	1	1	3
*S_12_12	1	1	2	1	2	1	3	1	2	2	1	2	2	2	1	1	2	3	3	2	2	2	3	1	1	3	3	2	2	2	1	2	3	1	1	1	1	1	2	2	2	1	1	1	2	3	1	1	3
*S_12_13	1	1	2	1	2	1	2	1	2	2	1	2	2	2	1	1	1	3	3	1	2	2	3	1	1	3	3	2	2	2	2	2	3	1	1	1	1	1	2	2	2	1	1	1	2	3	1	1	3
*S_12_14	1	1	2	1	2	1	1	1	2	3	1	2	2	1	1	1	2	3	3	2	2	1	3	3	1	3	3	2	2	2	2	2	3	1	1	2	1	1	2	2	2	1	1	1	3	3	1	3	3
*S_12_15	1	1	2	1	2	1	1	1	2	2	2	2	2	1	1	1	2	3	3	1	2	1	3	1	1	3	3	2	2	2	1	2	3	1	1	2	1	1	2	2	2	1	1	1	2	3	1	1	3
*S_12_16	1	1	2	1	2	1	1	1	2	2	2	2	2	1	1	1	2	3	3	1	3	1	3	1	1	3	3	2	2	2	2	2	3	1	1	2	1	1	2	2	2	1	1	1	3	3	1	1	3
*S_12_17	1	1	2	1	2	1	1	2	2	2	1	2	1	1	1	1	1	3	3	1	2	1	3	1	1	3	3	2	1	2	1	2	3	1	1	1	1	1	2	2	2	1	1	1	3	3	1	1	3
*S_12_18	1	1	2	1	2	1	1	1	2	2	1	2	2	1	1	1	2	3	3	2	2	1	3	1	1	3	3	2	1	2	2	2	3	1	1	1	1	1	2	2	2	2	1	1	3	3	1	1	3
*S_12_19	1	1	2	1	2	1	1	1	2	2	1	2	2	1	1	1	1	3	1	2	3	1	3	1	1	3	3	2	1	2	2	2	3	1	1	1	1	1	2	3	3	2	1	1	3	3	1	1	3
*S_12_20	2	1	2	2	1	2	3	2	1	1	2	1	1	3	1	2	3	2	3	2	1	1	2	2	1	3	2	1	2	1	1	1	2	1	1	2	1	1	3	2	2	1	1	1	2	2	2	1	2
*S_12_21	1	1	2	1	2	1	1	1	2	2	1	2	2	1	1	1	1	2	1	2	3	1	3	1	1	2	3	2	1	2	2	2	3	1	1	1	1	1	2	2	2	2	1	1	3	3	1	1	3
*S_12_22	1	1	2	1	2	1	2	1	2	2	1	2	2	1	1	1	1	3	1	2	3	1	3	1	1	3	3	2	1	2	2	2	3	1	1	1	1	1	1	2	2	1	1	1	3	3	1	1	3
*S_12_23	3	2	3	2	2	1	1	1	2	2	1	2	2	1	2	3	1	3	3	2	2	1	3	1	1	3	2	2	1	2	1	2	3	1	1	2	1	1	1	2	2	1	1	1	3	3	1	1	3
*S_12_24	3	2	3	2	2	1	1	1	2	2	1	2	2	1	2	2	2	3	3	1	2	1	3	1	1	3	2	1	1	1	2	2	3	1	1	1	1	1	1	2	2	1	1	1	3	3	1	1	3
*S_12_25	3	2	3	2	3	1	1	1	2	2	2	2	2	3	2	2	2	3	1	1	2	1	3	3	1	3	2	2	2	1	2	2	3	1	1	1	1	1	1	2	2	1	1	1	2	2	1	3	3
*S_12_26	3	2	3	2	3	1	1	1	2	2	1	2	2	1	1	1	1	3	3	1	2	1	1	1	1	3	2	2	1	1	2	2	2	1	1	1	3	3	1	1	1	2	1	1	2	2	1	1	2
*S_12_27	3	2	3	2	2	1	1	1	2	2	1	3	2	1	3	3	2	3	3	1	2	1	3	1	1	2	2	2	1	1	2	2	3	1	1	1	2	2	1	2	2	2	1	1	2	2	1	1	3
*S_12_28	3	2	3	3	2	1	1	1	2	1	2	3	2	1	3	3	2	1	3	1	2	1	3	1	1	2	2	1	1	1	2	2	3	1	1	1	2	3	1	2	2	1	1	1	2	2	1	1	3
*S_12_29	3	2	3	1	2	1	1	1	2	1	1	3	2	1	1	1	2	1	3	1	2	1	3	1	1	2	1	2	1	1	2	2	3	1	1	1	2	3	1	3	2	2	1	1	2	2	1	1	3
*S_12_30	3	2	3	1	2	1	1	1	2	1	1	3	2	1	1	1	2	1	3	1	2	1	3	1	1	2	1	1	1	1	2	2	3	1	1	1	2	3	1	3	2	2	2	1	2	2	1	1	3
*S_12_31	3	2	3	1	2	3	1	1	2	1	1	1	2	1	1	1	2	1	3	1	2	1	3	1	1	2	1	3	1	3	2	2	3	1	1	1	3	3	1	3	2	2	2	1	2	2	1	1	3
[truncated: 311 more columns]

## Sheet: Pop2
data	type	ril
120	495	1=A	2=-	3=B
*S_1_1	1	2	2	2	1	1	3	1	1	1	1	2	3	1	1	1	1	1	1	1	1	1	1	3	3	2	2	1	1	2	1	1	3	1	2	1	3	1	3	1	2	1	2	1	1	1	3	1	3
*S_1_2	1	2	2	1	2	3	3	2	1	1	3	2	2	1	1	3	3	1	1	1	1	3	1	2	3	2	1	1	1	3	3	1	2	3	3	1	1	1	3	1	2	1	2	1	1	1	3	1	1
*S_1_3	1	2	2	1	2	3	3	2	1	1	3	2	2	1	1	3	3	1	1	1	1	3	1	2	3	2	1	1	1	2	3	1	2	3	3	1	1	1	3	1	3	1	2	2	1	1	3	1	1
*S_1_4	3	1	2	1	3	3	3	2	1	3	2	2	2	3	3	3	3	3	1	1	1	2	1	2	3	2	1	1	1	2	3	3	2	3	3	3	1	3	1	1	2	1	1	2	3	1	3	1	1
*S_1_5	1	1	2	1	2	3	3	2	1	1	2	2	2	1	1	3	2	1	1	1	1	2	1	2	3	2	1	1	1	2	3	1	2	3	3	1	1	1	1	1	2	1	1	2	1	1	3	1	1
*S_1_6	1	1	2	1	2	3	3	2	1	1	2	2	2	1	1	3	2	1	1	1	1	2	1	2	3	2	1	1	1	2	3	1	2	3	3	1	1	1	1	1	2	1	1	2	1	1	3	1	1
*S_1_7	1	1	2	1	2	3	3	2	1	1	2	2	2	1	1	3	3	1	1	1	1	2	1	2	3	2	1	2	1	2	3	1	2	3	3	1	1	1	1	1	2	1	1	2	2	1	3	1	1
*S_1_8	1	1	2	1	1	3	3	1	2	1	1	1	1	1	1	1	1	1	2	2	3	1	2	2	3	2	1	2	1	2	1	1	2	1	3	1	2	1	1	3	2	1	1	2	1	2	3	1	1
*S_1_9	1	1	2	1	1	3	2	1	2	1	1	3	1	1	1	1	1	1	2	2	2	1	2	2	3	1	3	3	1	3	1	1	2	1	3	1	2	1	1	2	3	1	1	2	1	2	3	1	3
*S_1_10	1	1	1	1	1	3	2	1	1	1	1	3	1	1	1	1	1	1	1	1	2	1	1	2	3	1	3	3	1	3	1	1	3	1	3	1	2	1	1	2	3	1	1	2	1	1	3	1	3
*S_1_11	1	1	1	1	1	3	2	1	1	1	1	3	1	1	1	1	1	1	1	1	1	1	1	2	3	1	3	1	2	2	1	1	2	1	2	1	2	1	1	1	3	1	1	2	1	1	3	2	3
*S_1_12	1	1	1	1	1	3	2	1	1	1	1	3	1	1	1	1	1	1	1	1	1	1	1	2	3	1	3	1	2	2	1	1	2	1	2	1	2	1	1	1	3	1	1	2	1	1	3	2	3
*S_1_13	1	1	1	1	1	3	2	1	1	1	1	3	1	1	1	1	1	1	1	1	1	1	1	2	3	1	3	1	1	2	1	1	2	1	2	1	2	1	1	1	3	1	1	2	1	1	3	2	3
*S_1_14	1	1	1	1	1	3	2	1	1	1	1	3	1	1	1	1	1	1	1	1	1	1	1	2	3	1	3	1	2	2	1	1	2	1	2	1	2	1	1	1	3	1	1	2	1	1	3	2	3
*S_1_15	1	1	1	1	1	3	2	1	1	1	1	3	1	1	1	1	1	1	1	1	1	1	1	1	3	1	3	1	2	2	1	1	2	1	2	1	1	1	1	1	3	1	1	2	1	1	1	2	3
*S_1_16	1	1	1	1	1	3	1	1	1	1	1	3	1	1	1	1	1	1	1	1	1	1	1	1	2	1	3	1	2	2	1	1	2	2	1	1	1	1	1	1	2	1	1	2	1	1	1	1	3
*S_1_17	1	2	1	1	2	3	2	2	1	1	2	3	1	1	1	3	2	1	1	1	1	2	1	1	2	1	3	1	1	3	3	1	2	3	1	1	1	1	1	1	3	1	2	2	1	2	1	2	3
*S_1_18	1	1	1	1	2	3	1	1	1	1	2	3	1	1	1	2	2	1	1	1	1	2	1	1	2	1	3	1	2	2	2	1	2	1	1	1	1	1	1	1	2	1	1	2	1	1	1	1	3
*S_1_19	1	1	1	1	2	3	1	1	1	1	2	3	1	1	1	2	2	1	1	1	1	2	1	1	2	1	3	1	2	2	1	1	2	1	1	1	1	1	1	1	2	1	1	2	1	1	1	1	3
*S_1_20	1	1	1	1	2	3	1	1	1	1	2	3	1	1	1	2	2	1	1	1	1	2	1	1	2	1	3	1	2	2	1	1	2	3	1	1	1	1	1	1	3	1	1	2	1	1	1	1	3
*S_1_21	1	1	1	1	2	2	1	1	1	1	2	3	1	1	1	2	2	1	1	1	1	2	1	1	2	1	3	1	1	2	1	1	3	2	3	1	1	1	1	1	2	1	1	2	1	1	1	2	3
*S_1_22	1	1	1	1	1	3	1	1	1	1	2	3	1	1	1	3	2	1	1	1	1	2	1	1	2	1	3	1	1	2	3	1	3	3	3	1	1	1	1	1	3	1	1	2	1	1	1	1	3
*S_1_23	1	1	1	1	1	3	1	1	1	1	2	3	1	1	1	3	2	1	1	1	2	2	1	1	2	1	3	1	1	2	3	1	3	3	3	1	1	1	1	2	3	2	1	2	1	1	1	2	3
*S_1_24	1	1	1	1	1	3	1	1	1	1	2	3	1	1	1	3	2	1	1	1	1	2	1	1	2	1	3	1	1	1	3	1	3	2	3	1	1	1	1	1	2	1	1	2	1	1	1	1	3
*S_1_25	1	1	1	1	1	3	1	1	1	1	2	3	1	1	1	3	2	1	1	1	1	2	1	1	2	1	3	1	1	2	3	1	3	2	1	1	1	1	1	1	2	1	1	2	1	1	1	2	3
*S_1_26	1	1	1	1	1	3	2	2	1	1	2	3	1	1	1	3	2	1	1	1	1	2	1	1	2	1	3	1	1	3	3	1	3	2	2	1	1	1	1	1	2	1	2	2	1	1	1	3	3
*S_1_27	1	1	1	1	1	3	1	1	1	1	2	3	3	1	1	3	2	1	1	1	1	2	1	3	2	1	3	1	1	2	3	1	3	2	3	1	2	1	1	1	2	1	1	1	1	1	3	2	3
*S_1_28	1	1	1	1	1	3	1	1	1	1	2	3	1	1	1	3	2	1	1	1	1	2	1	1	2	1	3	1	1	2	3	1	3	2	2	1	1	1	1	1	2	1	1	2	1	1	1	1	3
*S_1_29	1	1	1	1	1	3	1	1	1	1	2	3	1	1	1	3	2	1	1	1	1	2	1	1	2	1	3	1	1	1	3	1	3	3	2	1	1	1	1	1	3	1	1	2	1	1	1	1	3
*S_1_30	1	1	1	1	1	3	1	1	1	1	2	3	3	1	1	3	2	1	1	1	1	2	1	3	2	1	3	1	1	1	3	1	3	2	3	1	2	1	1	1	1	1	1	1	1	1	3	2	3
*S_1_31	1	1	1	1	1	3	1	1	1	1	2	3	3	1	1	3	2	1	1	1	2	2	1	3	2	1	3	1	1	2	3	1	3	2	1	1	2	1	1	2	1	2	1	2	1	1	3	1	3
*S_1_32	1	2	3	3	1	3	3	2	3	1	3	3	3	1	1	3	3	1	3	3	1	3	3	3	3	1	3	1	1	1	3	1	3	3	3	1	3	1	1	1	2	1	3	2	1	1	3	3	3
*S_1_33	1	2	3	3	1	3	3	2	3	1	3	3	3	1	1	3	3	1	3	3	1	3	3	3	3	1	3	1	1	1	3	1	3	3	3	1	3	1	1	1	2	1	3	2	1	1	3	3	3
*S_1_34	1	2	3	3	1	3	2	2	3	1	3	3	1	1	1	3	3	1	3	3	1	3	3	1	3	1	3	1	1	2	3	1	3	3	2	1	2	1	1	1	2	1	3	2	1	1	1	3	3
*S_1_35	3	1	1	1	3	3	1	1	1	3	1	3	1	3	3	3	1	3	1	1	2	1	1	1	2	1	3	1	1	2	3	3	3	3	1	3	1	3	1	2	2	2	1	2	3	1	1	1	3
*S_1_36	3	1	1	1	3	3	1	1	1	3	1	3	1	3	3	3	1	3	1	1	2	1	1	1	2	2	3	1	1	2	3	3	3	3	1	3	1	3	1	2	2	2	1	2	3	1	1	1	3
*S_1_37	1	1	1	1	1	3	1	1	1	1	1	3	1	1	1	3	1	1	1	1	2	1	1	1	2	2	3	1	1	2	3	1	3	2	1	1	1	1	1	2	1	2	1	2	1	1	1	1	3
*S_1_38	1	1	1	1	1	3	1	1	1	1	1	3	1	1	1	3	1	1	1	1	2	1	1	1	2	2	3	1	1	1	3	1	3	2	1	1	1	1	1	2	1	2	1	2	1	1	1	1	3
*S_1_39	1	1	1	1	1	3	1	1	1	1	1	3	1	1	1	3	1	1	1	1	2	1	1	1	2	2	3	1	1	2	3	1	3	2	1	1	1	1	1	2	1	2	1	2	1	1	1	1	3
*S_1_40	1	2	1	1	1	3	1	1	1	1	1	3	1	1	1	3	1	1	1	1	2	1	1	1	2	2	3	1	1	2	3	1	3	2	1	1	1	1	1	2	1	2	2	2	1	1	1	2	3
*S_1_41	1	2	1	1	1	3	1	1	1	1	1	3	3	1	1	3	1	1	1	1	2	1	1	3	2	3	3	1	1	2	3	1	3	2	1	1	2	1	1	2	1	2	2	2	1	1	3	3	3
*S_1_42	1	2	1	1	1	3	1	1	1	1	1	3	1	1	1	3	1	1	1	1	2	1	1	1	2	2	3	1	1	2	3	1	3	2	1	1	1	1	1	2	1	2	2	2	1	1	1	2	3
*S_1_43	1	2	1	1	1	3	1	1	1	1	1	3	2	1	1	3	1	1	1	1	2	1	1	3	2	3	3	1	1	1	3	1	3	3	1	1	2	1	1	2	2	2	2	2	1	1	3	3	3
*S_1_44	1	2	1	1	1	3	1	1	1	1	1	3	1	1	1	3	1	1	1	1	2	1	1	1	2	2	3	1	1	2	3	1	3	1	1	1	1	1	1	2	1	2	2	2	1	1	1	1	3
*S_1_45	1	2	1	1	2	3	2	1	1	1	1	3	1	1	1	3	1	1	1	1	1	1	1	1	2	2	3	1	1	1	3	1	3	1	1	1	1	1	1	1	1	1	1	2	1	1	1	3	3
*S_1_46	1	2	1	1	2	3	1	1	1	1	1	3	1	1	1	3	1	1	1	1	1	1	1	1	2	2	3	1	1	1	3	1	3	1	1	1	1	1	1	1	1	1	1	2	1	1	1	1	3
*S_1_47	1	2	1	1	2	3	1	1	1	1	1	3	1	1	1	3	1	1	1	1	2	1	1	1	2	2	3	1	1	1	3	1	3	1	2	1	1	1	1	2	1	1	1	2	1	1	1	1	3
*S_1_48	1	2	1	1	2	3	1	1	1	1	1	3	1	1	1	3	1	1	1	1	2	1	1	1	2	2	3	1	1	2	3	1	3	1	2	1	1	1	1	2	1	1	1	2	1	1	1	1	3
*S_1_49	1	2	2	3	2	3	1	1	1	1	1	3	3	1	1	3	1	1	1	2	1	1	3	3	3	2	3	1	1	2	3	1	3	1	2	1	3	1	1	1	2	1	1	2	1	1	3	1	3
*S_1_50	1	2	2	3	2	3	1	1	1	1	1	3	3	1	1	3	1	1	1	2	2	1	3	3	3	2	3	3	1	2	3	1	3	1	3	1	3	1	2	2	2	3	1	2	1	3	3	1	3
*S_1_51	1	2	2	3	2	3	1	1	1	1	1	3	3	1	1	3	1	1	1	2	3	1	3	3	3	2	3	3	1	2	3	1	3	1	2	1	3	1	2	3	2	3	1	2	1	3	3	1	3
*S_1_52	1	2	2	3	2	3	1	1	1	1	1	3	3	1	1	3	1	1	1	2	3	1	3	3	3	2	3	3	1	1	3	1	3	1	2	1	3	1	2	3	2	3	1	2	1	3	3	1	3
*S_1_53	1	2	2	3	2	3	1	2	1	1	2	3	3	1	1	3	2	1	1	2	3	2	3	3	3	2	3	3	1	3	3	1	3	1	2	1	3	1	2	3	3	3	1	3	1	3	3	1	3
*S_1_54	1	2	2	3	2	3	1	1	1	1	1	3	3	1	1	3	1	1	1	2	3	1	3	3	3	3	3	3	1	1	3	1	3	1	3	1	3	1	2	3	3	3	1	3	1	3	3	1	3
*S_1_55	1	2	1	1	2	3	1	1	1	1	1	3	1	1	1	3	1	1	1	1	1	1	1	1	3	3	3	1	1	3	3	1	3	1	3	1	1	1	1	1	2	1	1	2	1	1	1	1	3
*S_1_56	1	2	1	1	2	3	1	1	1	1	1	3	1	1	1	3	1	1	1	1	1	1	1	1	3	3	3	1	1	2	3	1	3	1	3	1	1	1	1	1	3	1	1	2	1	2	1	1	3
*S_1_57	1	2	2	3	2	3	1	1	1	1	1	3	3	1	1	3	1	1	1	2	3	1	3	3	3	3	3	3	1	2	3	1	3	1	3	1	3	1	2	3	3	3	1	3	1	3	3	1	3
*S_1_58	1	2	2	3	2	3	1	1	1	1	1	3	3	1	1	3	1	1	1	2	3	1	3	3	3	3	3	3	1	3	3	1	3	1	3	1	3	1	2	3	3	3	1	2	1	3	3	1	3
*S_1_59	1	2	1	1	2	3	1	1	1	1	1	3	1	1	1	3	1	1	1	1	1	1	1	1	3	3	3	1	1	3	3	1	3	3	3	1	1	1	1	1	2	1	1	1	1	1	1	1	3
*S_1_60	1	1	3	1	2	3	1	2	2	1	2	3	1	1	1	3	2	1	3	2	1	2	1	1	3	2	3	1	1	2	3	1	1	2	3	1	1	1	1	1	2	1	1	2	1	2	1	2	3
*S_1_61	1	1	3	1	3	3	1	2	2	1	2	3	1	1	1	3	2	1	3	2	1	2	1	1	2	2	3	1	1	2	3	1	1	2	3	1	1	1	1	1	2	1	1	2	1	1	1	2	3
*S_1_62	1	1	3	1	3	3	1	2	2	1	2	3	1	1	1	3	2	1	3	2	1	2	1	1	2	2	3	1	1	2	3	1	1	2	3	1	1	1	1	1	2	1	1	2	1	2	1	3	3
*S_1_63	1	1	1	1	3	3	1	1	1	1	2	1	1	1	1	3	2	1	1	1	1	2	1	1	2	2	2	1	1	2	3	1	1	2	3	1	1	1	1	1	2	1	1	2	1	1	1	2	3
*S_1_64	1	1	1	1	3	3	1	1	1	1	2	1	1	1	1	3	2	1	1	1	1	2	1	1	2	2	2	1	1	2	3	1	1	2	3	1	1	1	1	1	2	1	1	2	1	2	1	2	3
*S_1_65	1	1	1	1	3	3	1	1	1	1	2	1	1	1	1	3	2	1	1	1	1	2	1	1	1	2	2	1	1	2	3	1	1	2	3	1	1	1	1	1	2	1	1	2	1	2	1	2	3
*S_1_66	1	1	1	1	3	3	1	1	1	1	2	1	1	1	1	3	2	1	1	1	1	1	1	1	1	2	2	1	1	1	3	1	1	2	3	1	1	1	1	1	2	1	1	2	1	1	1	2	3
*S_1_67	1	1	1	1	3	3	1	1	1	1	2	1	1	1	1	3	2	1	1	1	1	1	1	1	1	2	2	1	1	2	3	1	1	2	3	1	1	1	1	1	2	1	1	2	1	1	1	2	3
*S_1_68	1	1	1	1	3	3	1	1	1	1	2	1	1	1	1	3	2	1	1	1	1	1	1	1	1	2	2	1	1	2	3	1	1	2	3	1	1	1	1	1	2	1	1	2	1	1	1	2	3
*S_1_69	1	1	1	1	3	3	1	1	1	1	2	1	1	1	1	3	2	1	1	1	1	1	1	1	1	2	2	1	1	2	3	1	1	2	2	1	1	1	1	1	2	1	1	2	1	1	1	1	3
*S_1_70	1	1	1	2	3	3	1	1	1	1	2	1	1	1	1	3	2	1	1	1	1	1	1	1	1	1	2	1	1	2	3	1	1	2	2	1	1	1	1	1	2	1	1	2	1	1	1	1	3
*S_1_71	1	1	1	1	3	3	1	1	1	1	2	1	1	1	1	3	2	1	1	1	3	1	1	1	1	1	2	1	1	2	3	1	1	2	2	1	1	1	1	2	2	1	1	2	1	1	1	1	3
*S_1_72	1	1	1	1	3	3	1	1	1	1	2	1	1	1	1	3	2	1	1	1	3	1	1	1	1	1	2	1	1	2	3	1	1	2	2	1	1	1	1	2	2	1	1	2	1	1	1	1	3
*S_1_73	3	1	1	1	3	3	1	1	1	3	2	1	1	3	3	3	2	3	1	1	3	1	1	1	1	1	2	1	1	2	3	3	1	2	2	3	1	3	1	2	2	1	1	2	3	1	1	3	3
*S_1_74	1	1	1	1	3	3	1	1	1	1	2	1	1	1	1	3	2	1	1	1	1	1	1	1	1	1	1	1	1	3	3	1	2	3	2	1	1	1	1	1	3	1	1	2	1	1	1	1	1
*S_1_75	1	1	1	1	3	3	1	1	1	1	2	1	1	1	1	3	2	1	1	1	1	1	1	1	1	1	1	1	1	2	3	1	2	2	2	1	1	1	1	1	2	1	1	2	1	1	1	1	1
*S_2_1	1	1	1	1	1	1	2	1	1	1	3	1	3	1	1	3	2	1	1	1	1	2	1	1	3	2	3	1	2	1	3	1	1	1	3	1	3	1	3	1	2	1	3	2	1	2	1	1	3
*S_2_2	1	2	1	1	1	1	1	1	1	1	3	1	1	1	1	3	3	1	1	1	1	3	1	1	2	2	3	1	2	2	3	1	1	1	2	1	1	1	3	1	2	1	1	2	1	2	1	2	3
*S_2_3	1	2	1	1	1	1	1	1	1	1	3	3	1	1	1	3	3	1	1	1	1	3	1	1	2	2	3	2	2	1	3	1	1	1	2	1	1	1	3	1	2	1	1	2	1	2	1	2	3
*S_2_4	1	2	1	1	1	1	1	1	1	1	3	3	1	1	1	3	3	1	1	1	1	3	1	1	2	2	3	2	2	2	3	1	1	1	2	1	1	1	3	1	2	1	1	2	1	2	1	2	3
*S_2_5	1	2	1	1	1	1	1	1	1	1	3	3	1	1	1	3	3	1	1	1	1	3	1	1	2	2	3	2	2	1	3	1	1	1	2	1	1	1	3	1	2	1	1	2	1	2	1	3	3
*S_2_6	1	2	3	1	1	3	2	3	2	1	1	3	1	1	1	3	1	1	1	2	1	1	1	1	1	3	3	1	1	1	3	1	1	1	2	1	1	1	2	1	2	1	1	2	1	1	1	1	1
*S_2_7	1	1	2	1	1	3	1	2	1	1	1	3	1	1	1	2	1	1	1	1	3	1	1	1	1	2	2	3	3	1	3	1	1	1	3	1	1	1	3	3	1	3	1	2	1	3	1	1	1
*S_2_8	1	2	2	1	1	3	2	2	2	1	1	3	1	1	1	3	1	1	1	2	1	1	1	1	1	3	3	2	2	2	3	1	1	2	2	1	1	1	2	1	2	1	1	2	1	2	1	1	1
*S_2_9	1	2	2	1	1	3	2	3	2	1	1	3	1	1	1	3	1	1	1	2	1	1	1	1	1	3	3	2	3	2	3	1	1	2	3	1	1	1	3	1	2	1	1	2	1	2	1	3	1
*S_2_10	1	2	2	1	1	3	2	2	2	1	1	3	1	1	1	3	1	1	1	2	1	1	1	1	1	3	3	2	3	2	3	1	1	2	3	1	1	1	3	1	2	1	1	2	1	2	1	3	1
*S_2_11	1	2	2	1	1	3	2	3	2	1	1	3	1	1	1	3	1	1	1	2	1	1	1	1	3	3	3	2	3	2	3	1	1	2	3	1	1	1	3	1	2	1	1	2	1	2	1	3	1
*S_2_12	1	2	2	1	1	3	2	2	2	1	1	3	1	1	1	3	1	1	1	2	1	1	1	1	3	3	3	2	3	2	3	1	1	2	3	1	1	1	3	1	2	1	1	2	1	2	1	3	1
*S_2_13	1	2	2	1	1	3	2	2	2	1	1	3	1	1	1	3	1	1	1	2	1	1	1	1	3	3	3	2	3	2	3	1	1	2	3	1	1	1	3	1	2	1	1	2	1	2	1	3	1
*S_2_14	1	2	2	1	1	3	2	2	2	1	1	3	1	1	1	3	1	1	1	2	1	1	1	1	3	3	3	2	3	2	3	1	1	2	3	1	1	1	3	1	2	1	1	2	1	2	1	3	1
*S_2_15	1	2	2	1	1	3	2	3	2	1	1	3	1	1	1	3	1	1	1	2	1	1	1	1	3	3	3	2	3	2	3	1	1	2	3	1	1	1	3	1	2	1	1	2	1	2	1	3	1
*S_2_16	1	2	2	1	1	3	2	2	2	1	1	3	1	1	1	3	1	1	1	2	1	1	1	1	3	3	3	2	3	2	3	1	1	2	3	1	1	1	3	1	2	1	1	2	1	2	1	3	1
*S_2_17	1	2	2	1	1	3	2	2	2	1	1	3	1	1	1	3	1	1	1	2	1	1	1	1	3	3	3	2	3	2	3	1	1	2	3	1	1	1	3	1	2	1	1	2	1	2	1	3	1
*S_2_18	1	2	2	1	1	3	2	3	2	1	1	3	1	1	1	3	1	1	1	2	1	1	1	1	3	3	3	2	3	2	3	1	1	2	2	1	1	1	3	1	2	1	1	2	1	2	1	3	1
*S_2_19	1	1	2	1	1	3	2	2	2	1	1	3	1	1	1	3	1	1	1	2	1	1	1	1	3	3	3	2	3	2	3	1	1	2	3	1	1	1	3	1	2	1	1	2	1	2	1	3	1
*S_2_20	1	2	2	1	1	3	2	2	2	1	1	3	1	1	1	3	1	1	1	2	1	1	1	1	3	3	3	2	3	2	3	1	1	2	3	1	1	1	3	1	2	1	1	2	1	2	1	3	1
*S_2_21	1	2	2	1	1	3	2	3	2	1	1	3	1	1	1	3	1	1	1	2	1	1	1	1	3	3	3	2	3	1	3	1	1	2	3	1	1	1	3	1	2	1	1	2	1	2	1	3	1
*S_2_22	1	1	2	1	1	3	2	2	2	1	1	3	1	1	1	3	1	1	1	1	1	1	1	1	3	3	3	2	3	1	3	1	1	2	3	1	1	1	3	1	2	1	1	2	1	2	1	3	1
*S_2_23	1	2	2	1	1	3	2	2	2	1	1	3	1	1	1	3	1	1	1	2	1	1	1	1	3	3	3	2	3	2	3	1	1	2	3	1	1	1	3	1	2	1	1	2	1	2	1	3	1
*S_2_24	1	2	2	1	1	3	2	2	2	1	1	3	1	1	1	3	1	1	1	2	1	1	1	1	3	3	3	2	3	2	3	1	1	2	3	1	1	1	3	1	2	1	1	2	1	2	1	3	1
*S_2_25	1	2	2	1	1	3	2	3	2	1	3	3	1	1	1	3	2	1	1	2	1	3	1	1	3	3	3	2	2	2	3	1	2	2	2	1	1	1	2	1	2	1	3	2	1	2	1	1	1
*S_2_26	1	2	2	1	1	3	2	2	2	1	3	3	1	1	1	3	2	1	1	2	1	3	1	1	3	2	3	2	2	2	3	1	2	2	2	1	1	1	2	1	2	3	3	2	1	2	1	1	1
*S_2_27	1	2	2	1	1	3	2	2	2	1	3	3	1	1	1	3	2	1	1	2	1	2	1	1	3	2	3	2	2	2	3	1	2	2	3	1	1	1	2	1	2	3	3	2	1	2	1	1	1
*S_2_28	1	2	2	1	1	3	2	3	2	1	3	3	1	1	1	3	2	1	1	2	1	2	1	1	3	2	3	2	2	2	3	1	2	2	3	1	1	1	2	1	2	3	3	2	1	2	1	1	1
*S_2_29	1	2	2	1	1	3	2	2	2	1	3	3	1	1	1	3	2	1	1	2	1	2	1	1	3	2	3	2	2	2	3	1	2	1	3	1	1	1	2	1	2	3	3	2	1	2	1	1	1
*S_2_30	1	2	2	1	1	3	2	2	2	1	3	3	1	1	1	3	2	1	1	2	1	2	1	1	3	2	3	2	2	2	3	1	2	1	3	1	1	1	2	1	2	3	3	2	1	2	1	1	1
*S_2_31	1	2	2	1	1	3	2	3	2	1	3	3	1	1	1	3	2	1	1	2	1	2	1	1	3	2	3	2	2	2	3	1	2	1	3	1	1	1	2	1	2	3	3	2	1	2	1	1	1
*S_2_32	1	2	2	1	1	3	2	3	2	1	3	3	1	1	1	3	1	1	1	2	1	2	1	1	3	2	3	2	2	2	3	1	2	1	3	1	1	1	2	1	2	3	3	2	1	2	1	1	1
*S_2_33	1	2	2	1	1	3	2	2	2	1	3	3	1	1	1	3	1	1	1	1	1	2	1	1	3	2	3	2	2	2	3	1	2	1	3	1	1	1	2	1	2	3	3	2	1	2	1	1	1
*S_2_34	1	2	2	1	1	3	1	2	2	1	3	3	1	1	1	3	1	1	1	2	1	2	1	1	3	2	3	2	2	1	3	1	2	1	3	1	1	1	2	1	2	3	3	2	1	2	1	1	1
*S_2_35	1	2	2	1	1	3	1	3	2	1	3	3	1	1	1	3	1	1	1	2	1	2	1	1	3	3	3	2	2	2	3	1	1	1	2	1	3	1	2	1	1	3	3	2	1	2	2	1	1
*S_2_36	1	1	2	1	1	3	2	2	2	1	1	3	3	1	1	3	1	1	1	1	1	1	1	1	3	2	3	2	3	2	3	1	2	1	3	1	3	1	3	1	1	3	2	2	1	2	1	3	1
*S_2_37	1	1	2	1	1	3	1	3	2	1	1	3	3	1	1	3	1	1	1	2	1	1	1	1	3	2	3	2	3	2	3	1	2	1	3	1	2	1	3	1	1	3	2	2	1	2	1	3	1
*S_2_38	1	1	1	1	1	3	2	2	2	1	1	2	3	1	1	3	1	1	1	1	2	1	1	1	3	2	2	2	2	1	3	1	2	1	3	1	2	1	2	2	1	3	2	2	1	2	1	3	1
*S_2_39	1	1	1	1	1	3	2	2	2	1	1	2	3	1	1	3	1	1	1	1	3	1	1	1	3	2	2	2	2	1	3	1	2	1	2	1	2	1	2	2	1	3	2	2	1	2	1	3	1
*S_2_40	1	1	1	1	1	3	2	3	3	1	1	1	1	1	1	3	1	1	3	1	3	1	1	1	3	1	2	1	2	1	3	1	2	3	3	1	1	1	1	2	1	3	3	2	1	1	1	1	1
*S_2_41	1	1	1	1	2	3	2	2	3	1	2	1	1	1	1	3	2	1	3	1	3	1	1	1	1	1	1	1	1	1	3	1	3	1	2	1	1	1	1	2	2	2	3	2	1	1	1	2	1
*S_2_42	1	1	1	1	2	3	2	3	3	1	2	1	1	1	1	3	2	1	3	1	1	1	1	1	1	1	1	1	1	1	3	1	1	3	2	1	1	1	1	1	2	1	3	2	1	2	1	2	1
*S_2_43	1	1	1	1	2	3	2	3	3	1	2	1	1	1	1	3	2	1	3	1	1	1	1	1	1	1	1	1	2	1	3	1	1	3	3	1	1	1	1	1	2	1	3	2	1	2	1	2	1
*S_2_44	1	2	3	3	2	3	2	3	3	1	2	1	1	1	1	3	2	1	3	3	1	1	3	1	1	1	1	1	1	1	3	1	1	3	2	1	1	1	1	1	2	1	3	2	1	2	1	2	1
*S_2_45	1	1	1	1	2	3	2	3	3	1	2	1	3	1	1	3	2	1	3	1	1	1	1	3	1	1	1	1	2	1	3	1	1	3	2	1	1	1	1	1	1	1	3	2	1	2	2	3	1
*S_2_46	1	1	1	1	2	3	2	3	3	1	2	1	3	1	1	3	2	1	3	1	1	1	1	3	1	1	1	1	1	1	3	1	1	3	2	1	1	1	1	1	1	1	3	2	1	2	2	3	1
*S_2_47	1	1	1	1	2	3	2	3	3	1	2	1	3	1	1	3	2	1	3	1	1	1	1	3	1	1	1	1	2	1	3	1	1	3	2	1	1	1	1	1	1	1	3	2	1	2	2	3	1
*S_2_48	1	1	1	1	1	3	2	3	2	1	2	1	1	1	1	3	2	1	1	1	1	1	1	1	1	2	1	3	2	1	3	1	3	3	2	1	1	1	3	1	1	1	3	2	1	2	1	3	1
*S_2_49	1	1	1	1	1	3	3	2	1	1	2	1	1	1	1	3	2	1	1	1	1	1	1	1	1	2	1	3	2	1	3	1	3	3	2	1	1	1	1	1	1	1	3	2	1	2	1	3	1
*S_2_50	1	1	1	1	1	3	3	2	1	1	2	1	1	1	1	3	2	1	1	1	1	1	1	1	1	2	1	3	3	1	3	1	3	3	2	1	1	1	1	1	1	1	3	2	1	2	1	3	1
*S_2_51	1	2	1	1	1	3	3	2	1	1	3	1	1	1	1	3	3	1	1	1	1	3	1	1	1	3	1	1	3	1	3	1	3	3	2	1	1	1	1	1	2	1	3	2	1	1	1	2	1
*S_2_52	1	2	1	1	1	3	2	1	1	1	3	1	1	1	1	3	3	1	1	1	1	3	1	1	1	3	1	3	3	1	3	1	3	3	3	1	1	1	1	1	2	1	3	2	1	2	1	3	1
*S_2_53	1	1	1	1	1	3	1	1	1	1	2	1	1	1	1	3	2	1	1	1	1	2	1	1	1	3	1	1	3	1	3	1	3	3	1	1	1	1	1	1	1	1	3	1	1	1	1	3	1
*S_3_1	1	2	1	1	3	1	2	1	1	1	1	3	2	1	1	3	2	1	1	1	1	1	1	1	1	2	3	1	3	3	3	1	2	3	3	1	3	1	3	1	2	1	1	2	1	2	1	2	3
*S_3_2	1	2	1	1	3	2	2	1	1	1	1	3	2	1	1	3	2	1	1	1	3	1	1	1	1	2	3	3	3	3	3	1	2	3	3	1	3	1	3	3	2	3	1	2	1	3	1	2	3
*S_3_3	1	2	1	1	3	1	2	1	1	1	1	3	2	1	1	3	1	1	1	1	3	1	1	1	1	2	3	3	3	1	3	1	2	2	3	1	3	1	3	3	2	3	1	2	1	2	1	1	3
*S_3_4	1	2	1	1	3	2	2	1	1	1	1	3	2	1	1	3	1	1	1	1	1	1	1	1	1	2	3	3	3	1	3	1	2	2	2	1	3	1	3	1	2	1	1	2	1	2	1	1	3
*S_3_5	1	2	1	1	3	2	2	1	1	1	1	3	2	1	1	3	1	1	1	1	1	1	1	1	1	2	3	3	3	1	3	1	2	2	2	1	3	1	3	1	2	1	1	2	1	2	1	1	3
*S_3_6	1	2	1	1	3	2	3	1	1	1	2	3	3	1	1	3	2	1	1	1	1	3	1	1	1	1	3	3	2	2	3	1	2	2	3	1	3	1	1	1	3	1	3	2	1	1	1	3	3
*S_3_7	1	1	1	1	1	1	2	1	1	1	1	3	3	1	1	3	1	1	1	1	1	1	1	1	3	1	3	3	2	3	3	1	3	2	3	1	2	1	1	1	2	1	1	2	1	1	2	2	3
*S_3_8	1	1	1	1	1	1	2	2	1	1	1	3	3	1	1	3	1	1	1	1	1	1	1	1	3	1	3	3	2	3	3	1	3	2	3	1	2	1	1	1	2	1	1	2	1	1	2	2	3
*S_3_9	3	1	1	1	1	1	2	1	1	3	1	3	3	3	3	3	1	3	1	1	1	1	1	2	1	1	3	3	2	3	3	3	3	2	3	3	2	3	1	1	3	1	1	2	3	1	2	1	3
*S_3_10	1	2	1	3	3	1	2	1	1	1	2	3	3	1	1	3	2	1	1	2	1	2	2	2	1	1	3	3	2	3	3	1	3	3	3	1	2	1	2	1	3	1	1	2	1	1	2	1	3
*S_3_11	1	2	1	3	1	1	2	1	1	1	1	3	1	1	1	3	1	1	1	2	1	1	2	1	1	1	3	3	2	3	3	1	3	2	3	1	1	1	2	1	3	1	1	2	1	1	1	1	3
*S_3_12	1	2	1	3	2	1	2	1	1	1	2	3	3	1	1	3	2	1	1	2	1	2	2	2	1	1	3	3	2	3	3	1	3	3	3	1	2	1	2	1	3	1	1	2	1	1	2	1	3
*S_3_13	1	2	1	3	1	1	2	1	1	1	1	2	1	1	1	3	1	1	1	2	1	1	2	1	1	1	2	3	2	2	3	1	3	2	3	1	1	1	2	1	3	1	1	2	1	1	1	1	1
*S_3_14	3	2	1	3	2	1	2	2	1	3	1	2	1	3	3	3	1	3	1	2	1	1	2	1	1	1	2	3	2	3	3	3	3	2	3	3	1	3	2	1	3	1	1	2	3	2	1	1	1
*S_3_15	3	2	1	3	2	1	2	1	1	3	1	2	1	3	3	3	1	3	1	2	3	1	2	1	1	1	2	3	2	1	3	3	3	2	2	3	1	3	2	3	3	3	1	2	3	2	1	1	1
*S_3_16	1	2	1	3	2	1	1	1	1	1	2	2	1	1	1	3	2	1	1	2	1	2	2	2	1	1	2	3	2	3	3	1	3	3	2	1	2	1	2	1	3	1	1	2	1	2	2	1	2
*S_3_17	1	2	1	3	2	2	2	2	1	1	2	2	1	1	1	3	2	1	1	2	1	2	2	2	1	1	2	3	2	3	3	1	3	3	2	1	2	1	2	1	3	1	1	2	1	2	2	1	2
*S_3_18	1	2	1	3	1	2	2	1	1	1	1	2	3	1	1	3	1	1	1	2	1	1	2	3	1	1	2	3	2	1	3	1	3	2	2	1	3	1	2	1	3	1	1	2	1	2	3	1	2
*S_3_19	1	2	1	3	1	2	2	1	1	1	1	2	3	1	1	3	1	1	1	2	1	1	2	3	1	1	2	3	2	1	3	1	3	2	2	1	3	1	2	1	3	1	1	2	1	2	3	1	2
*S_3_20	1	2	1	3	1	2	2	2	1	1	1	2	3	1	1	1	1	1	1	2	1	1	2	2	1	1	2	3	2	1	1	1	3	2	2	1	2	1	1	1	3	1	1	2	1	2	2	1	2
*S_3_21	1	3	2	3	1	2	2	2	2	1	1	3	3	1	1	1	1	1	1	2	1	1	1	3	2	2	3	3	2	1	1	1	1	2	2	1	3	1	1	1	2	1	1	2	1	2	3	1	3
*S_3_22	1	3	2	3	1	2	2	2	2	1	1	3	3	1	1	1	1	1	1	2	1	1	1	3	2	2	3	3	2	1	1	1	1	2	2	1	3	1	1	1	2	1	1	2	1	2	3	1	3
*S_3_23	1	3	2	3	1	2	2	2	2	1	1	3	3	1	1	1	1	1	1	2	1	1	1	2	2	2	3	3	2	1	1	1	1	2	2	1	2	1	1	1	2	1	1	3	1	2	2	1	3
*S_3_24	1	3	2	3	1	2	2	2	2	1	1	3	3	1	1	1	1	1	1	2	1	1	1	3	2	2	3	3	2	1	1	1	1	2	2	1	3	1	1	1	2	1	1	2	1	2	3	1	3
*S_3_25	3	3	1	3	3	3	2	2	2	3	1	3	3	3	3	1	1	3	1	2	1	1	1	2	2	2	3	3	2	2	1	3	1	2	2	3	2	3	1	1	3	1	1	2	3	2	2	1	3
*S_3_26	3	2	1	2	3	3	2	2	1	3	1	3	3	3	3	1	1	3	1	2	1	1	1	3	2	2	3	3	2	1	1	3	1	2	2	3	3	3	1	1	2	1	1	3	3	2	3	1	3
*S_3_27	3	2	1	2	3	3	2	2	1	3	1	3	3	3	3	1	1	3	1	2	1	1	1	3	2	2	3	3	2	1	1	3	1	2	2	3	3	3	1	1	2	1	1	2	3	2	3	1	3
*S_3_28	3	2	1	2	3	3	2	2	1	3	1	3	3	3	3	1	1	3	1	2	1	1	1	3	2	2	3	3	2	1	1	3	1	2	2	3	3	3	1	1	2	1	1	2	3	2	3	1	3
*S_3_29	3	2	1	2	3	3	2	2	1	3	1	3	3	3	3	1	1	3	1	2	1	1	1	3	2	2	3	3	2	1	1	3	1	2	2	3	3	3	1	1	2	1	1	2	3	2	3	1	3
*S_3_30	3	2	1	2	3	3	2	2	1	3	1	3	3	3	3	1	1	3	1	2	1	1	1	3	2	2	3	3	2	1	1	3	1	2	2	3	3	3	1	1	2	1	1	2	3	2	3	1	3
*S_3_31	3	2	1	2	3	3	2	2	1	3	1	3	3	3	3	1	1	3	1	2	1	1	1	3	2	2	3	3	2	1	1	3	1	2	2	3	3	3	1	1	2	1	1	3	3	2	3	1	3
*S_3_32	1	2	1	2	2	3	2	2	1	1	1	3	3	1	1	1	1	1	1	2	1	1	1	3	2	2	3	3	2	2	1	1	1	2	2	1	3	1	1	1	3	1	1	3	1	2	3	1	3
*S_3_33	1	2	1	2	2	3	2	2	1	1	1	3	3	1	1	1	1	1	1	2	1	1	1	3	2	2	3	3	2	2	1	1	1	2	2	1	3	1	1	1	3	1	1	3	1	2	3	1	3
*S_3_34	1	2	1	2	2	3	2	2	1	1	1	3	3	1	1	1	1	1	1	2	1	1	1	3	2	2	3	3	2	2	1	1	1	2	2	1	3	1	1	1	3	1	1	3	1	2	3	1	3
*S_3_35	3	2	1	2	3	3	2	2	1	3	1	3	3	3	3	1	1	3	1	2	1	1	1	3	2	2	3	3	2	2	1	3	1	2	3	3	3	3	1	1	3	1	1	3	3	2	3	1	3
*S_3_36	1	2	1	2	2	3	2	2	1	1	1	3	3	1	1	1	1	1	1	2	1	1	1	3	2	2	3	3	2	2	1	1	1	2	2	1	3	1	1	1	3	1	1	2	1	2	3	1	3
*S_3_37	1	2	1	2	2	3	2	2	1	1	1	3	3	1	1	1	1	1	1	2	1	1	1	3	2	2	3	3	2	2	1	1	1	2	2	1	3	1	1	1	3	1	1	3	1	2	3	1	3
*S_3_38	3	2	1	2	3	3	2	2	1	3	1	3	3	3	3	1	1	3	1	2	1	1	1	3	2	3	3	3	2	2	1	3	1	2	3	3	3	3	1	1	3	1	1	2	3	2	3	1	3
*S_3_39	1	3	1	2	2	1	2	1	1	1	1	3	3	1	1	1	1	1	1	2	1	1	1	2	2	3	3	3	2	2	1	1	1	2	3	1	1	1	1	1	3	1	1	3	1	2	2	3	3
*S_3_40	1	2	1	2	2	3	2	2	1	1	1	3	3	1	1	1	1	1	1	2	1	1	1	3	2	3	3	3	2	2	1	1	1	2	3	1	3	1	1	1	3	1	1	2	1	2	3	3	3
*S_3_41	1	2	1	2	2	3	2	2	1	1	1	3	3	1	1	1	1	1	3	2	1	1	1	2	2	2	3	3	2	2	1	1	1	2	2	1	1	1	1	1	2	1	1	2	1	2	2	3	3
*S_3_42	1	3	1	2	2	3	2	2	1	1	1	3	3	1	1	1	1	1	3	2	1	1	1	2	3	2	3	3	2	1	1	1	1	2	2	1	1	1	1	1	2	1	1	3	1	2	2	3	3
*S_3_43	1	2	1	1	2	3	2	1	1	1	1	3	3	1	1	3	1	1	2	2	1	1	1	2	3	2	3	3	1	2	3	1	1	2	3	1	3	1	1	1	1	1	1	2	1	2	3	3	3
*S_3_44	1	2	1	2	2	3	2	2	1	1	1	3	3	1	1	3	1	1	2	2	1	1	1	3	3	2	3	3	2	2	3	1	1	1	2	1	3	1	1	1	2	1	1	2	1	2	3	3	3
*S_3_45	3	2	1	2	3	3	2	2	1	3	1	3	3	3	3	3	1	3	2	2	1	1	1	2	3	2	3	3	2	2	3	3	1	1	2	3	1	3	1	1	2	1	1	2	3	2	2	3	3
*S_3_46	1	2	1	2	2	3	2	2	1	1	1	3	3	1	1	3	1	1	2	2	1	1	1	2	3	2	3	3	2	2	3	1	1	1	2	1	1	1	1	1	2	1	1	2	1	2	2	3	3
*S_3_47	3	2	1	2	3	3	2	2	1	3	1	3	3	3	3	3	1	3	2	2	1	1	1	3	3	2	3	3	2	2	3	3	1	1	2	3	3	3	1	1	2	1	1	2	3	2	3	3	3
*S_3_48	1	2	1	2	2	3	2	2	1	1	1	3	3	1	1	3	1	1	2	2	1	1	1	2	3	2	3	3	2	2	3	1	1	1	2	1	1	1	1	1	2	1	1	2	1	2	2	3	3
*S_3_49	1	2	1	2	2	3	2	2	1	1	1	3	3	1	1	3	1	1	2	2	1	1	1	2	3	2	3	3	2	2	3	1	1	1	3	1	1	1	1	1	2	1	1	2	1	2	2	3	3
*S_3_50	1	2	1	2	2	3	2	2	1	1	1	3	3	1	1	3	1	1	2	2	1	1	1	2	3	2	3	3	2	2	3	1	1	1	3	1	1	1	1	1	2	1	1	3	1	2	2	3	3
*S_3_51	1	2	1	2	2	3	2	2	1	1	1	3	3	1	1	3	1	1	2	2	1	1	1	3	3	2	3	3	2	2	3	1	1	1	3	1	3	1	1	1	2	1	1	2	1	2	3	3	3
*S_3_52	3	2	1	2	3	3	2	2	1	3	1	3	3	3	3	3	1	3	2	2	1	1	1	3	3	2	3	3	2	2	3	3	3	1	3	3	3	3	1	1	2	1	1	2	3	2	3	3	3
*S_3_53	3	2	1	2	3	3	2	2	1	3	1	3	3	3	3	3	1	3	2	2	1	1	1	3	3	2	3	3	1	2	3	3	1	1	3	3	3	3	1	1	2	1	1	2	3	2	3	1	3
*S_3_54	3	2	1	2	3	3	2	2	1	3	1	3	3	3	3	3	1	3	2	2	1	1	1	3	3	2	3	3	2	2	3	3	3	1	3	3	3	3	1	1	3	1	1	2	3	2	3	1	3
*S_3_55	1	2	1	2	2	3	2	2	1	1	1	3	3	1	1	3	1	1	2	2	1	1	1	2	3	2	3	3	1	1	3	1	1	1	3	1	1	1	1	1	3	1	1	2	1	2	2	1	3
*S_3_56	1	2	3	2	2	3	2	2	3	1	1	2	3	1	1	3	1	1	2	2	1	1	3	1	3	2	2	1	2	3	3	1	1	1	3	1	1	1	1	1	2	1	1	2	1	1	1	1	1
*S_3_57	1	2	1	1	2	3	3	1	1	1	1	2	3	1	1	3	1	1	1	1	1	1	1	1	3	3	2	1	2	2	3	1	1	1	3	1	1	1	1	1	2	1	1	2	1	1	1	1	1
*S_3_58	1	2	1	1	2	3	3	2	1	1	1	2	3	1	1	3	1	1	1	1	1	1	1	1	3	3	2	1	1	2	3	1	1	1	3	1	1	1	1	1	2	1	1	2	1	1	1	1	1
*S_3_59	1	2	1	2	2	3	2	2	1	1	1	3	3	1	1	3	1	1	2	2	1	1	1	3	3	3	3	3	2	2	3	1	1	1	3	1	3	1	1	1	3	1	1	2	1	2	3	1	3
*S_3_60	1	2	1	1	2	3	3	2	1	1	1	2	3	1	1	3	1	1	1	1	1	1	1	1	3	3	2	1	2	3	3	1	1	1	2	1	1	1	1	1	3	1	1	2	1	1	1	1	1
*S_3_61	1	2	1	1	2	3	2	1	1	1	2	2	3	1	1	3	2	1	1	1	1	2	1	3	3	3	2	1	1	2	3	1	1	1	2	1	3	1	1	1	3	1	1	2	1	1	3	1	1
*S_3_62	1	2	1	1	2	3	3	1	1	1	3	2	2	1	1	2	3	1	1	1	1	1	1	1	1	3	1	1	1	2	2	1	1	1	3	1	1	1	1	1	2	1	1	1	1	1	1	1	1
*S_3_63	1	2	1	1	1	3	3	1	1	1	3	2	1	1	1	1	3	1	1	1	1	1	1	1	1	1	1	1	3	2	1	1	1	1	3	1	1	1	1	1	2	1	3	1	1	1	1	2	1
*S_3_64	1	2	1	1	1	3	1	1	1	1	3	2	1	1	1	1	2	1	1	1	1	1	1	1	1	1	1	1	3	2	1	1	1	2	2	1	1	1	1	1	2	1	1	1	1	1	1	1	1
*S_3_65	1	2	1	1	1	3	1	1	1	1	2	1	1	1	1	1	2	1	1	1	1	1	1	1	1	1	1	1	2	2	1	1	1	2	2	1	1	1	1	1	2	1	1	1	1	1	1	1	1
*S_4_1	1	1	1	1	2	2	1	1	1	1	3	1	1	1	1	3	1	1	1	1	1	1	1	1	1	1	1	1	2	3	3	1	1	1	2	1	1	1	1	1	2	1	1	2	1	1	1	1	1
*S_4_2	1	1	2	1	2	2	1	3	1	1	2	1	1	1	1	3	1	1	1	3	1	1	1	1	1	1	1	1	2	2	3	1	1	1	2	1	1	1	1	1	1	1	1	2	1	1	1	1	1
*S_4_3	1	1	2	1	2	3	1	3	1	1	2	1	1	1	1	1	1	1	1	3	1	1	1	1	1	1	1	1	2	1	1	1	1	1	1	1	1	1	1	1	1	1	1	1	1	1	1	1	1
*S_4_4	1	2	3	3	2	2	1	2	3	1	2	1	1	1	1	3	1	1	3	3	2	1	3	1	1	3	1	3	1	3	3	1	1	1	1	1	1	1	1	2	2	1	1	2	1	2	1	1	1
*S_4_5	1	1	3	1	2	1	1	2	2	1	2	1	1	1	1	2	1	1	2	3	1	1	2	1	1	2	1	2	1	1	2	1	1	1	1	1	1	1	1	1	1	1	1	1	1	1	1	1	1
*S_4_6	1	1	2	1	2	1	1	2	1	1	2	1	1	1	1	1	1	1	1	2	1	1	1	1	1	1	1	1	1	1	1	1	1	1	1	1	1	1	1	1	2	1	1	1	1	1	1	1	1
*S_4_7	1	1	2	1	2	1	1	2	1	1	2	1	1	1	1	3	1	1	1	2	1	1	1	1	1	1	1	2	1	3	3	1	1	1	1	1	1	1	1	1	2	1	1	1	1	1	1	1	1
*S_4_8	1	1	2	1	1	1	1	2	1	1	2	1	1	1	1	1	1	1	1	1	2	1	1	1	1	2	1	2	1	1	1	1	1	1	2	1	1	1	1	2	1	1	1	2	1	2	1	1	1
*S_4_9	1	1	2	1	1	1	2	2	1	1	2	1	3	1	1	1	1	1	1	2	2	1	1	3	1	1	1	2	2	2	1	1	1	1	1	1	1	1	1	2	1	1	1	2	1	2	3	1	1
*S_4_10	1	1	3	2	2	1	2	3	2	1	2	1	3	1	1	2	1	1	2	3	2	1	2	3	1	1	1	2	1	3	2	1	1	1	1	1	1	1	1	2	1	1	1	2	1	2	3	1	1
*S_4_11	1	2	3	3	3	1	2	3	3	1	2	1	3	1	1	3	2	1	3	3	1	1	3	3	1	1	1	1	1	3	3	1	1	1	1	1	1	1	1	1	2	1	1	1	1	1	3	1	1
*S_4_12	1	2	3	3	3	1	2	3	3	1	2	1	3	1	1	3	2	1	3	3	1	1	3	3	1	1	1	1	1	3	3	1	1	1	1	1	1	1	1	1	2	1	1	1	1	1	3	1	1
*S_4_13	1	2	3	3	1	1	2	3	3	1	2	1	3	1	1	1	2	1	3	3	1	1	3	3	1	1	1	1	1	2	1	1	1	1	1	1	1	1	1	1	1	1	1	1	1	1	3	1	1
*S_4_14	1	2	3	3	1	1	2	3	3	1	2	1	3	1	1	1	2	1	3	3	1	1	3	3	1	1	1	1	2	2	1	1	1	1	1	1	1	1	1	1	1	1	1	1	1	1	3	1	1
*S_4_15	1	2	3	3	1	1	1	3	3	1	2	1	3	1	1	1	2	1	3	3	1	1	3	3	1	1	1	1	1	2	1	1	1	1	1	1	1	1	1	1	1	1	1	1	1	1	3	1	1
*S_4_16	1	2	3	3	1	1	2	3	3	1	2	1	3	1	1	1	2	1	3	3	1	1	3	3	1	1	1	1	2	2	1	1	1	1	1	1	1	1	1	1	1	1	1	1	1	1	3	1	1
*S_4_17	3	1	2	1	1	1	2	1	1	3	1	3	1	3	3	1	1	3	1	2	1	1	1	1	3	1	3	1	1	1	1	3	3	1	1	3	3	3	1	1	2	1	1	1	3	1	1	1	3
*S_4_18	3	1	2	1	1	1	2	1	1	3	1	3	3	3	3	1	1	3	1	2	1	1	1	3	3	1	3	1	1	1	1	3	3	1	2	3	3	3	1	1	2	1	1	1	3	1	3	1	3
*S_4_19	3	1	2	1	1	1	2	1	1	3	1	3	1	3	3	1	1	3	1	2	1	1	1	1	3	1	3	1	1	2	1	3	3	1	1	3	3	3	1	1	2	1	1	1	3	1	1	1	3
*S_4_20	3	2	3	3	1	1	1	2	3	3	1	3	1	3	3	1	1	3	3	3	1	1	3	1	3	1	3	1	1	2	1	3	3	1	1	3	3	3	1	1	2	1	1	2	3	1	1	1	3
*S_4_21	3	2	3	3	1	1	1	2	3	3	1	3	1	3	3	1	1	3	3	3	1	1	3	1	3	1	3	1	1	2	1	3	3	1	1	3	3	3	1	1	2	1	1	2	3	1	1	1	3
*S_4_22	1	2	3	3	1	3	2	2	3	1	2	1	1	1	1	1	2	1	3	3	1	3	3	1	1	2	1	3	1	2	1	1	1	1	1	1	1	1	1	1	2	3	3	2	1	1	1	1	1
*S_4_23	1	2	3	3	1	3	2	2	3	1	2	1	1	1	1	1	2	1	3	3	1	3	3	1	1	2	1	3	1	2	1	1	1	1	1	1	1	1	1	1	2	3	3	2	1	1	1	1	1
*S_4_24	1	2	3	3	2	2	1	3	3	1	1	3	1	1	1	3	2	1	3	3	3	2	3	1	3	2	3	2	1	2	3	1	3	2	2	1	1	1	1	3	2	1	1	2	1	2	3	3	3
*S_4_25	1	2	1	3	1	2	1	3	3	1	1	2	1	1	1	1	1	1	3	2	3	1	3	1	1	2	3	2	1	1	1	1	1	1	2	1	1	1	1	3	1	1	1	2	1	2	1	2	3
*S_4_26	1	2	1	3	2	2	1	3	3	1	1	2	1	1	1	3	2	1	3	2	3	2	3	1	1	2	3	2	1	2	3	1	1	2	2	1	1	1	1	3	2	1	1	3	1	2	1	3	3
*S_4_27	1	3	1	3	2	3	2	3	3	1	3	2	3	1	1	3	3	1	3	2	2	3	3	2	1	2	1	2	3	3	3	1	1	2	3	1	3	1	3	2	3	3	2	2	1	2	1	3	1
*S_4_28	1	2	1	3	2	3	2	2	3	1	3	2	3	1	1	3	3	1	3	2	3	3	3	2	1	2	1	3	2	3	3	1	1	2	3	1	3	1	2	3	3	3	2	2	1	2	1	3	1
*S_4_29	1	2	1	3	2	2	1	2	3	1	3	1	1	1	1	3	3	1	3	2	1	3	3	2	1	2	1	1	1	3	3	1	1	2	2	1	3	1	1	1	3	1	2	2	1	2	1	3	1
*S_4_30	1	2	1	3	2	2	1	2	3	1	3	1	1	1	1	3	3	1	3	2	1	3	3	2	1	2	1	1	1	3	3	1	1	2	2	1	3	1	1	1	3	1	2	1	1	1	1	3	1
*S_4_31	3	2	3	1	3	3	2	1	1	3	3	3	3	3	3	3	3	3	1	2	3	3	1	3	3	2	3	3	2	3	3	3	3	2	3	3	3	3	2	3	3	3	2	2	3	2	3	3	3
*S_4_32	3	2	3	3	3	2	1	3	3	3	3	1	3	3	3	3	3	3	3	3	2	3	3	3	3	1	3	2	1	3	3	3	3	2	2	3	3	3	1	2	3	1	3	2	3	2	3	3	3
*S_4_33	1	2	1	3	2	3	1	2	2	1	1	1	1	1	1	3	2	1	2	2	1	2	3	2	2	1	1	1	2	3	3	1	1	2	2	1	1	1	1	1	3	1	2	2	1	1	1	3	1
*S_4_34	1	2	1	1	1	3	1	1	1	1	1	1	1	1	1	1	2	1	1	1	1	2	1	1	1	1	1	1	2	1	1	1	1	1	2	1	1	1	1	1	2	1	2	2	1	1	1	3	1
*S_4_35	1	2	1	1	1	3	1	1	1	1	1	1	1	1	1	1	2	1	1	1	2	2	1	1	1	1	1	2	1	1	1	1	1	1	2	1	1	1	1	2	2	1	3	2	1	2	1	3	1
*S_4_36	1	2	1	1	1	3	1	1	1	1	1	1	1	1	1	1	2	1	1	1	2	2	1	1	1	1	1	2	1	1	1	1	1	1	2	1	1	1	1	2	2	1	2	2	1	2	1	3	1
*S_4_37	1	2	1	1	1	3	1	1	1	1	1	1	1	1	1	1	2	1	1	1	2	2	1	1	1	1	1	2	2	1	1	1	1	1	2	1	1	1	1	2	2	1	2	2	1	2	1	3	1
*S_4_38	1	2	1	1	1	3	1	2	1	1	3	1	1	1	1	1	3	1	1	1	1	3	1	1	1	1	1	1	1	1	1	1	1	1	2	1	1	1	1	1	1	1	3	2	1	1	1	3	1
*S_4_39	1	2	1	1	1	3	1	1	1	1	1	1	1	1	1	1	2	1	1	1	1	2	1	1	1	1	1	1	1	1	1	1	1	1	2	1	1	1	1	1	2	1	2	2	1	1	1	1	1
*S_4_40	3	2	1	1	3	3	1	1	1	3	2	1	1	3	3	3	2	3	1	1	1	2	1	1	1	1	1	1	1	3	3	3	1	3	2	3	1	3	1	1	2	1	2	1	3	1	1	3	1
*S_4_41	1	2	1	1	1	3	1	1	1	1	2	1	1	1	1	1	2	1	1	1	1	1	1	1	1	1	1	1	1	1	1	1	1	1	2	1	2	1	1	1	2	1	2	2	1	1	1	2	1
*S_4_42	1	2	1	1	1	3	1	1	1	1	2	1	1	1	1	1	2	1	1	1	1	1	1	1	1	1	1	1	1	1	1	1	1	2	2	1	2	1	1	1	1	1	2	2	1	1	1	2	1
*S_4_43	1	2	1	1	1	3	1	2	1	1	2	1	1	1	1	1	2	1	1	1	1	1	1	1	1	1	1	1	1	1	1	1	1	1	2	1	2	1	1	1	2	1	2	2	1	1	1	2	1
*S_4_44	1	2	1	1	1	3	1	1	1	1	2	1	1	1	1	1	2	1	1	1	1	1	1	1	2	1	1	1	1	1	1	1	1	1	2	1	1	1	1	1	2	1	2	2	1	1	1	3	1
*S_4_45	1	2	1	1	1	3	1	2	1	1	2	1	1	1	1	1	2	1	1	1	1	1	1	2	2	1	1	1	2	2	1	1	1	1	2	1	1	1	1	1	2	1	2	2	1	1	1	3	1
*S_4_46	1	2	1	1	1	3	1	1	1	1	2	1	1	1	1	1	2	1	1	1	1	1	1	1	2	1	1	1	2	2	1	1	1	1	2	1	1	1	1	1	2	1	2	2	1	1	1	3	1
*S_5_1	1	2	2	1	3	3	1	2	1	1	1	1	1	1	1	1	1	1	1	2	1	1	1	1	3	1	1	3	2	2	2	1	1	2	1	1	1	1	1	1	1	1	1	2	1	1	1	1	1
*S_5_2	1	2	2	1	3	3	1	2	1	1	1	1	1	1	1	1	1	1	1	2	1	1	1	1	3	1	1	3	2	2	2	1	1	2	1	1	1	1	1	1	1	1	1	2	1	1	1	1	1
*S_5_3	1	2	2	1	3	3	1	2	1	1	1	1	3	1	1	1	1	1	1	2	1	1	1	1	3	1	1	3	2	2	2	1	1	2	1	1	1	1	1	1	1	1	1	2	1	1	3	2	1
*S_5_4	1	2	2	1	3	3	1	2	1	1	1	1	1	1	1	1	1	1	1	2	1	1	1	1	3	1	1	1	2	3	2	1	1	2	1	1	1	1	1	1	1	1	1	2	1	1	1	2	1
*S_5_5	1	2	2	1	3	3	1	2	1	1	1	1	1	1	1	1	1	1	1	2	1	1	1	1	3	1	1	1	2	3	3	1	1	2	1	1	1	1	1	1	2	1	1	2	1	1	1	2	1
*S_5_6	1	2	2	1	3	3	1	2	1	1	1	1	1	1	1	1	1	1	1	2	1	1	1	1	3	1	1	1	2	3	3	1	1	2	1	1	1	1	1	1	2	1	1	2	1	1	1	2	1
*S_5_7	1	2	2	1	3	3	1	2	1	1	1	1	1	1	1	1	1	1	1	2	1	1	1	1	3	1	1	1	2	3	3	1	1	2	1	1	1	1	1	1	2	1	1	2	1	1	1	2	1
*S_5_8	1	2	2	1	3	3	1	2	1	1	1	1	1	1	1	1	1	1	1	2	1	1	1	1	3	1	1	1	2	3	3	1	1	2	1	1	1	1	1	1	2	1	1	2	1	1	1	2	1
*S_5_9	1	2	2	1	3	3	1	2	1	1	1	1	1	1	1	1	1	1	1	2	1	1	1	1	3	1	1	1	2	3	3	1	1	2	1	1	1	1	1	1	2	1	1	2	1	1	1	2	1
*S_5_10	1	2	2	1	3	3	1	2	1	1	1	1	1	1	1	1	1	1	1	2	1	1	1	1	3	1	1	1	2	3	3	1	1	2	1	1	1	1	1	1	2	1	1	2	1	1	1	2	1
*S_5_11	1	2	2	1	3	3	1	2	1	1	1	1	3	1	1	1	1	1	1	2	1	1	1	1	3	1	1	1	2	3	3	1	1	2	1	1	1	1	1	1	2	1	1	2	1	1	3	2	1
*S_5_12	3	2	2	1	3	3	3	2	1	3	1	1	1	3	3	1	1	3	1	2	1	1	1	1	3	2	1	1	2	3	3	3	1	2	2	3	1	3	1	1	3	1	1	2	3	1	1	1	1
*S_5_13	1	2	2	1	3	3	1	2	1	1	1	1	1	1	1	1	1	1	1	2	1	1	1	1	2	2	2	1	2	3	3	1	1	1	1	1	1	1	1	1	2	1	1	2	1	1	1	1	3
*S_5_14	1	2	2	1	3	3	1	2	1	1	3	3	1	1	1	3	3	1	1	2	1	3	1	2	3	2	3	1	2	3	3	1	2	2	1	1	3	1	1	1	3	1	3	2	1	1	1	2	3
*S_5_15	1	2	2	1	3	3	1	2	1	1	3	3	1	1	1	3	3	1	1	2	1	3	1	2	3	2	3	1	2	3	3	1	2	2	1	1	3	1	1	1	3	1	3	2	1	1	1	2	3
*S_5_16	1	2	2	1	3	3	1	2	1	1	1	1	1	1	1	1	1	1	1	2	1	1	1	1	2	2	2	1	2	3	3	1	1	1	1	1	1	1	1	1	3	1	1	2	1	1	1	1	3
*S_5_17	1	2	2	1	3	3	1	2	1	1	3	3	1	1	1	3	3	1	1	2	1	3	1	2	3	2	3	1	2	3	3	1	2	2	1	1	3	1	1	1	3	1	3	2	1	1	1	2	3
*S_5_18	1	2	3	1	3	3	1	3	2	1	1	1	1	1	1	1	1	1	2	3	1	1	2	1	2	2	2	1	2	3	3	1	1	1	1	1	1	1	1	1	3	1	1	2	1	1	1	1	3
*S_5_19	1	2	2	1	3	3	1	2	1	1	1	1	1	1	1	1	1	1	1	2	1	1	1	1	2	2	2	1	2	3	3	1	1	1	1	1	1	1	1	1	3	1	1	2	1	1	1	1	3
*S_5_20	1	2	2	1	3	3	1	2	1	1	1	1	1	1	1	1	1	1	1	2	1	1	1	1	2	2	2	1	2	3	3	1	1	1	1	1	1	1	1	1	3	1	1	2	1	1	1	1	3
*S_5_21	1	2	2	1	3	3	1	2	1	1	1	1	1	1	1	1	1	1	1	2	1	1	1	1	2	2	2	1	2	3	3	1	1	1	1	1	1	1	1	1	3	1	1	2	1	1	1	1	3
*S_5_22	1	2	2	1	3	3	1	2	1	1	1	1	1	1	1	1	1	1	1	2	1	1	1	1	2	2	2	1	2	3	3	1	1	1	1	1	1	1	1	1	3	1	1	2	1	1	1	1	3
*S_5_23	1	2	2	1	3	3	1	2	1	1	1	1	1	1	1	1	1	1	1	2	1	1	1	1	2	2	2	1	2	3	3	1	1	1	1	1	1	1	1	1	3	1	1	2	1	1	1	1	3
*S_5_24	1	2	2	1	3	3	1	2	1	1	1	1	1	1	1	1	1	1	1	2	1	1	1	1	2	2	2	1	2	3	3	1	1	1	1	1	1	1	1	1	3	1	1	2	1	1	1	1	3
*S_5_25	1	2	2	1	3	3	1	2	1	1	1	1	1	1	1	1	1	1	1	2	1	1	1	1	2	2	2	1	2	3	3	1	1	1	1	1	1	1	1	1	3	1	1	2	1	1	1	1	3
*S_5_26	1	2	2	1	2	2	1	2	1	1	1	1	1	1	1	1	1	1	1	2	1	1	1	1	2	2	2	1	2	2	3	1	1	1	1	1	1	1	1	1	2	1	1	2	1	1	1	1	2
*S_5_27	1	2	2	1	3	3	2	2	1	1	1	1	1	1	1	1	1	1	1	2	1	1	1	1	2	2	2	1	2	3	3	1	1	1	1	1	1	1	1	1	3	2	1	2	1	1	1	1	3
*S_5_28	1	2	2	1	3	3	1	2	1	1	1	1	1	1	1	1	1	1	1	2	1	1	1	1	2	2	2	1	2	3	3	1	1	1	1	1	1	1	1	1	3	1	1	2	1	1	1	1	3
*S_5_29	1	2	2	1	3	3	1	2	1	1	1	1	1	1	1	1	1	1	1	2	1	1	1	1	2	2	2	1	2	3	3	1	1	1	1	1	1	1	1	1	3	1	1	2	1	1	1	1	3
*S_5_30	1	2	2	1	3	3	1	2	1	1	1	1	1	1	1	1	1	1	1	2	1	1	1	1	2	2	2	1	2	3	3	1	1	1	1	1	1	1	1	1	3	1	1	2	1	1	1	1	3
*S_5_31	1	2	2	1	3	3	1	2	1	1	1	1	1	1	1	1	1	1	1	2	1	1	1	1	2	2	2	1	2	3	3	1	1	1	1	1	1	1	1	1	3	1	1	2	1	1	1	1	3
*S_5_32	1	1	3	1	2	3	2	2	1	1	3	3	3	1	1	1	3	1	1	2	3	3	1	3	3	2	3	1	3	1	1	1	2	1	3	1	3	1	2	1	2	1	1	2	1	1	3	1	3
*S_5_33	1	1	3	1	2	1	1	2	1	1	3	1	3	1	1	1	3	1	1	2	1	3	1	2	2	2	1	1	2	1	1	1	3	1	2	1	1	1	2	1	2	1	1	2	1	2	3	2	1
*S_5_34	1	1	3	1	2	1	1	2	1	1	3	1	3	1	1	1	3	1	1	2	1	3	1	2	2	2	1	1	2	1	1	1	3	1	2	1	1	1	2	1	2	1	1	2	1	1	3	2	1
*S_5_35	1	1	3	1	2	1	1	2	1	1	3	1	1	1	1	1	3	1	2	2	1	3	1	1	2	2	1	1	3	1	1	1	1	1	2	1	1	1	2	1	2	1	1	2	1	1	1	2	1
*S_5_36	1	1	3	1	2	1	1	2	1	1	3	1	3	1	1	1	3	1	3	2	1	3	1	2	2	2	1	1	3	1	1	1	1	1	2	1	2	1	2	1	2	1	1	2	1	1	2	2	1
*S_5_37	1	1	3	1	2	1	1	2	1	1	3	1	1	1	1	1	3	1	3	2	1	3	1	1	2	2	1	1	3	1	1	1	1	1	2	1	1	1	2	1	2	1	1	2	1	1	1	2	1
*S_5_38	1	1	2	1	2	1	1	2	1	1	3	1	1	1	1	1	3	1	3	2	1	3	1	1	2	2	1	1	3	1	1	1	1	1	2	1	1	1	2	1	2	1	2	2	1	1	1	2	1
*S_5_39	1	1	2	1	2	1	2	3	1	1	3	1	1	1	1	1	3	1	3	2	1	3	1	2	2	1	1	1	1	2	1	1	1	1	1	1	1	1	1	3	2	3	3	2	1	1	3	3	1
*S_5_40	1	1	2	1	2	1	2	3	1	1	2	1	1	1	1	1	2	1	3	2	1	1	1	2	2	1	1	1	2	2	1	1	1	1	1	1	1	1	1	1	2	1	3	2	1	1	3	2	1
*S_5_41	1	1	2	1	2	1	2	3	1	1	2	1	1	1	1	1	3	1	3	2	1	1	1	2	3	1	1	1	2	2	1	1	1	1	1	1	1	1	1	1	2	1	2	2	1	1	3	2	1
*S_5_42	1	2	3	1	2	2	2	2	1	1	2	1	1	1	1	3	2	1	3	2	1	1	1	2	2	1	1	1	2	2	3	1	1	1	1	1	1	1	1	3	2	3	2	2	1	1	3	2	1
*S_5_43	1	2	3	1	2	2	2	3	1	1	2	1	1	1	1	3	2	1	3	2	1	1	1	2	2	1	1	1	2	2	3	1	1	1	1	1	1	1	1	3	2	3	2	2	1	1	3	2	1
*S_5_44	1	1	3	1	1	1	2	3	1	1	2	1	3	1	1	3	3	1	3	2	1	1	1	3	2	1	1	1	1	2	3	1	1	2	2	1	3	1	1	1	2	1	2	2	1	1	3	2	1
*S_5_45	1	2	3	1	1	1	2	3	1	1	3	1	1	1	1	3	2	1	3	1	2	2	1	2	3	1	1	1	2	1	3	1	1	1	2	1	1	1	1	3	2	3	2	3	1	1	3	2	1
*S_6_1	1	1	1	1	1	2	3	1	1	1	3	3	3	1	1	1	3	1	1	1	1	3	1	3	3	1	3	3	2	2	1	1	1	3	3	1	3	1	1	1	3	1	2	2	1	3	3	2	3
*S_6_2	1	1	1	1	1	2	1	3	1	1	3	3	3	1	1	1	2	1	3	2	1	1	1	3	2	1	2	3	2	2	1	1	1	1	1	1	3	1	1	1	3	1	1	2	1	3	3	2	3
*S_6_3	1	1	1	1	1	2	1	2	1	1	3	3	3	1	1	1	2	1	3	2	1	1	1	3	2	1	2	3	2	2	1	1	1	1	1	1	3	1	1	3	3	1	1	2	1	3	3	1	3
*S_6_4	1	1	1	1	2	2	1	3	1	1	2	3	1	1	1	1	2	1	3	2	1	1	1	2	2	1	3	3	2	2	1	1	1	1	1	1	3	1	1	3	2	1	1	1	1	3	1	1	3
*S_6_5	1	1	1	1	2	2	1	2	1	1	2	3	1	1	1	1	2	1	3	2	1	1	1	1	2	1	3	3	2	2	1	1	1	1	1	1	1	1	1	3	2	1	1	1	1	3	1	1	3
*S_6_6	1	3	3	3	2	3	1	2	3	1	2	3	1	1	1	1	2	1	3	3	1	1	3	2	3	1	3	3	2	2	1	1	3	1	1	1	3	1	2	3	2	1	2	1	1	2	1	1	3
*S_6_7	1	3	3	3	2	3	1	2	3	1	2	3	1	1	1	1	2	1	3	3	1	1	3	2	3	1	3	3	2	2	1	1	3	1	1	1	3	1	2	3	2	1	2	1	1	3	1	1	3
*S_6_8	1	1	1	1	2	2	1	2	1	1	2	3	1	1	1	1	2	1	3	3	1	1	1	1	2	2	3	3	2	2	1	1	1	1	1	1	1	1	1	3	2	1	1	1	1	3	1	1	3
*S_6_9	1	1	1	1	2	2	2	2	1	1	2	3	3	1	1	3	2	1	3	2	1	1	1	2	2	2	3	3	2	2	3	1	1	1	3	1	1	1	1	3	2	1	1	2	1	3	3	1	3
*S_6_10	1	1	1	1	2	2	1	2	1	1	2	3	3	1	1	1	2	1	3	2	1	1	1	2	1	2	3	3	2	2	1	1	1	1	2	1	1	1	1	3	2	1	1	1	1	2	3	1	3
*S_6_11	1	1	1	1	2	2	2	2	1	1	2	3	3	1	1	3	2	1	3	2	1	1	1	2	1	2	3	3	1	2	3	1	1	1	3	1	1	1	1	3	2	1	1	2	1	2	3	1	3
*S_6_12	1	1	1	1	2	2	2	2	1	1	2	3	3	1	1	3	2	1	3	2	1	1	1	2	1	2	3	3	2	2	3	1	1	1	3	1	1	1	1	3	2	1	1	2	1	2	3	1	3
*S_6_13	1	1	1	1	2	2	1	2	1	1	2	3	3	1	1	1	2	1	3	2	1	1	1	2	1	2	3	3	2	2	1	1	1	1	1	1	1	1	1	3	2	1	1	1	1	2	3	1	3
*S_6_14	1	1	1	1	2	2	1	2	1	1	1	3	3	1	1	1	2	1	3	2	1	1	1	3	1	2	3	3	2	2	1	1	1	1	1	1	1	1	1	3	2	1	1	1	1	2	3	1	3
*S_6_15	1	1	1	1	2	2	1	2	1	1	1	3	2	1	1	2	2	1	3	2	1	1	1	2	1	2	3	3	2	2	2	1	1	1	2	1	1	1	1	3	2	1	1	1	1	2	2	1	3
*S_6_16	1	2	1	1	2	3	1	2	1	1	1	3	1	1	1	3	2	1	3	2	1	1	1	1	3	2	3	3	2	2	3	1	3	1	3	1	3	1	1	3	2	1	2	2	1	2	1	1	3
*S_6_17	1	2	3	3	2	1	1	3	3	1	1	3	3	1	1	1	1	1	3	3	1	1	3	3	2	2	3	1	1	2	1	1	3	1	3	1	1	1	1	1	2	1	1	1	1	1	3	1	3
*S_6_18	1	1	1	1	2	2	1	2	1	1	1	3	3	1	1	3	2	1	3	2	1	1	1	3	2	2	3	1	2	2	3	1	1	1	1	1	1	1	1	1	2	1	1	2	1	1	3	1	3
*S_6_19	1	3	3	3	2	3	2	3	3	1	1	3	3	1	1	1	1	1	3	3	1	1	3	3	3	2	3	3	3	2	1	1	3	1	3	1	3	1	1	3	2	1	2	2	1	2	3	1	3
*S_6_20	1	3	3	3	2	3	2	3	3	1	1	3	3	1	1	1	1	1	3	3	1	1	3	3	3	2	3	3	3	2	1	1	3	1	3	1	3	1	1	3	2	1	2	2	1	2	3	1	3
*S_6_21	1	2	2	2	2	3	1	3	2	1	1	3	1	1	1	1	1	1	3	3	1	1	2	1	2	2	3	2	2	2	1	1	2	1	2	1	1	1	1	2	2	1	1	1	1	1	1	1	3
*S_6_22	1	1	1	1	2	2	1	2	1	1	1	3	3	1	1	1	1	1	3	2	1	1	1	3	1	2	3	1	1	2	1	1	1	1	1	1	1	1	1	1	2	1	1	1	1	1	3	1	3
*S_6_23	1	3	3	3	2	3	2	3	3	1	1	3	3	1	1	1	1	1	3	3	1	1	3	3	3	2	3	3	3	2	1	1	3	1	3	1	3	1	1	3	2	1	2	2	1	2	3	1	3
*S_6_24	1	3	3	3	2	3	1	3	3	1	1	3	3	1	1	1	1	1	3	3	1	1	3	3	3	2	3	3	3	2	1	1	3	1	3	1	3	1	1	3	2	1	2	2	1	2	3	1	3
*S_6_25	1	3	3	3	2	3	1	3	3	1	1	3	3	1	1	1	2	1	3	3	1	1	3	3	3	2	3	3	3	2	1	1	3	1	3	1	3	1	1	3	2	1	2	2	1	2	3	1	3
*S_6_26	1	2	3	3	2	2	1	3	3	1	1	3	3	1	1	1	1	1	3	3	1	1	3	3	2	2	3	1	2	2	1	1	1	1	1	1	1	1	1	1	2	1	1	1	1	1	3	1	3
*S_6_27	1	1	1	1	2	2	1	2	1	1	1	3	1	1	1	1	1	1	3	2	1	1	1	1	2	2	3	1	2	2	1	1	1	1	1	1	1	1	1	1	2	1	1	1	1	1	1	1	3
*S_6_28	1	2	1	1	2	1	1	2	2	1	1	3	2	1	1	1	1	1	3	2	1	1	1	3	1	2	3	1	1	2	1	1	1	1	3	1	1	1	1	1	2	1	1	1	1	2	3	1	3
*S_6_29	1	2	1	1	2	1	1	2	2	1	1	3	2	1	1	1	1	1	3	3	1	1	1	3	1	2	3	1	2	2	1	1	1	1	3	1	1	1	1	1	2	1	1	1	1	1	3	1	3
*S_6_30	1	2	1	1	2	1	1	2	2	1	1	3	2	1	1	1	1	1	3	2	1	1	1	3	1	2	3	1	2	2	1	1	1	1	3	1	1	1	1	1	2	1	1	1	1	1	3	1	3
*S_6_31	1	2	1	1	2	1	1	2	2	1	1	3	2	1	1	1	1	1	3	2	1	1	1	3	1	2	3	1	1	2	1	1	1	1	3	1	1	1	1	1	2	1	1	1	1	1	3	1	3
*S_6_32	1	2	1	1	2	1	1	2	2	1	1	3	1	1	1	1	1	1	3	2	1	1	1	1	1	2	3	1	1	2	1	1	1	1	3	1	1	1	1	1	2	1	3	1	1	1	1	1	3
*S_6_33	1	2	1	1	2	1	1	2	2	1	1	3	1	1	1	1	1	1	3	2	1	1	1	1	1	2	3	1	1	2	1	1	1	1	3	1	1	1	1	1	2	1	3	1	1	1	1	1	3
*S_6_34	1	2	1	1	2	1	1	2	2	1	1	3	1	1	1	1	1	1	3	2	1	1	1	1	1	2	3	1	1	2	1	1	1	1	3	1	1	1	1	1	2	1	3	1	1	1	1	1	3
*S_6_35	1	2	1	1	2	1	1	2	2	1	1	3	1	1	1	1	1	1	3	2	1	1	1	1	1	2	3	1	2	2	1	1	1	1	3	1	1	1	1	1	2	1	3	1	1	1	1	1	3
*S_6_36	3	2	1	1	3	1	1	2	2	3	1	3	2	3	3	1	1	3	3	2	1	1	1	3	1	2	3	1	2	2	1	3	1	1	2	3	1	3	1	1	2	1	3	1	3	2	3	1	3
*S_6_37	3	2	1	1	3	3	1	2	2	3	1	3	3	3	3	1	1	3	3	2	1	1	1	3	3	3	3	1	3	1	1	3	3	1	1	3	3	3	1	3	2	1	3	2	3	1	3	1	3
*S_6_38	1	2	1	1	2	3	1	2	2	1	1	3	3	1	1	1	1	1	3	2	1	1	1	3	3	3	3	1	3	2	1	1	3	3	2	1	3	1	1	3	3	1	3	2	1	1	3	1	3
*S_6_39	1	2	1	1	2	1	1	2	2	1	2	3	2	1	1	3	2	1	3	2	1	1	1	2	1	2	3	1	2	2	3	1	1	1	1	1	1	1	1	1	2	1	3	2	1	1	1	1	3
*S_6_40	1	2	1	1	2	1	1	2	1	1	1	3	1	1	1	1	1	1	3	2	1	1	1	1	1	2	3	1	2	2	1	1	1	1	1	1	1	1	1	1	2	1	3	1	1	1	1	1	3
*S_6_41	1	2	1	1	2	1	1	2	1	1	1	3	2	1	1	1	1	1	3	2	1	1	1	2	1	2	3	1	1	2	1	1	1	1	1	1	1	1	1	1	2	1	3	1	1	1	1	1	3
*S_6_42	1	2	1	1	2	1	1	2	1	1	1	3	1	1	1	1	1	1	3	2	1	1	1	1	1	2	3	1	1	2	1	1	1	1	1	1	1	1	1	1	2	1	3	1	1	1	1	1	3
*S_6_43	1	2	1	1	2	1	1	2	1	1	1	3	2	1	1	1	1	1	3	2	1	1	1	2	1	2	3	1	1	2	1	1	1	1	1	1	1	1	1	1	2	1	3	1	1	1	1	1	3
*S_6_44	1	2	1	1	2	1	1	2	1	1	1	3	2	1	1	1	1	1	3	2	1	1	1	2	1	2	3	1	2	2	1	1	1	1	1	1	1	1	1	1	2	1	3	1	1	1	1	1	3
*S_6_45	1	2	3	3	1	1	1	3	3	1	1	3	2	1	1	3	1	1	3	3	1	1	3	2	1	2	3	1	2	1	3	1	1	3	2	1	1	1	1	1	2	1	3	1	1	2	1	1	3
*S_6_46	3	2	1	1	3	1	1	2	1	3	2	3	1	3	3	3	2	3	1	1	1	1	1	1	1	2	3	1	2	2	3	3	1	3	1	3	1	3	1	1	2	1	3	2	3	1	1	1	3
*S_6_47	1	2	1	1	1	1	1	2	1	1	2	1	1	1	1	3	2	1	1	1	3	1	1	1	1	2	1	3	2	2	3	1	1	3	1	1	1	1	1	1	2	2	3	1	1	2	1	1	1
*S_6_48	1	2	1	1	1	1	1	2	1	1	2	1	1	1	1	3	2	1	1	1	1	1	1	1	1	2	1	1	2	2	3	1	1	3	1	1	1	1	1	1	2	1	3	1	1	1	1	1	1
*S_6_49	1	2	3	1	1	1	1	2	3	1	2	1	1	1	1	3	2	1	2	2	1	1	2	1	3	1	1	1	2	2	3	1	1	3	1	1	1	1	1	1	2	1	3	1	1	1	1	1	1
*S_6_50	3	1	1	1	3	1	1	1	1	3	3	1	1	3	3	3	2	3	1	1	1	1	1	1	3	2	1	1	1	3	3	3	1	3	2	3	1	3	1	1	1	1	3	2	3	1	1	1	1
*S_6_51	1	2	3	1	1	3	1	2	3	1	3	1	1	1	1	1	2	1	2	2	1	1	2	1	3	1	1	1	2	3	1	1	1	3	1	1	1	1	2	3	2	2	3	1	1	2	1	1	1
*S_6_52	1	1	1	1	1	1	1	1	1	1	3	1	1	1	1	1	2	1	1	1	1	1	1	1	3	1	1	1	1	3	1	1	1	3	1	1	1	1	1	1	2	1	3	1	1	1	1	1	1
*S_7_1	1	2	2	3	1	3	2	2	3	1	2	1	1	1	1	2	2	1	2	2	3	3	2	1	3	2	1	1	2	2	2	1	1	2	2	1	1	1	1	2	2	3	1	2	1	2	1	1	1
*S_7_2	1	2	1	1	1	3	2	2	1	1	3	2	1	1	1	1	3	1	1	2	3	3	1	1	3	2	1	2	2	2	1	1	1	2	3	1	1	1	2	2	2	2	1	2	1	2	1	3	1
*S_7_3	1	2	1	1	1	3	3	2	1	1	3	2	1	1	1	1	3	1	1	2	3	3	1	1	3	2	1	2	2	2	1	1	1	2	3	1	1	1	3	2	2	2	1	2	1	2	1	3	1
*S_7_4	1	2	1	1	1	3	2	2	1	1	3	2	1	1	1	1	3	1	1	2	3	3	1	1	3	2	1	2	2	2	1	1	1	2	3	1	1	1	2	2	2	2	1	2	1	2	1	3	1
*S_7_5	1	2	1	1	1	3	2	2	1	1	3	2	1	1	1	1	3	1	1	2	3	3	1	1	3	2	1	2	1	3	1	1	1	2	3	1	1	1	2	2	2	2	1	2	1	2	1	3	1
*S_7_6	1	2	1	1	1	3	2	2	1	1	3	2	2	1	1	1	3	1	1	2	3	3	1	1	3	2	1	2	1	2	1	1	1	2	3	1	1	1	2	2	2	2	1	2	1	2	1	3	1
*S_7_7	1	2	1	1	1	3	3	2	1	1	3	2	2	1	1	1	3	1	1	2	3	3	1	1	3	2	1	2	2	2	1	1	1	2	3	1	1	1	2	2	2	2	1	2	1	2	1	3	1
*S_7_8	1	2	3	3	1	3	2	3	3	1	3	2	2	1	1	1	3	1	3	3	3	3	3	1	3	2	1	2	1	3	1	1	1	2	3	1	1	1	2	2	2	1	1	2	1	2	1	3	1
*S_7_9	1	2	1	1	1	3	2	2	1	1	3	2	2	1	1	1	3	1	1	2	3	3	1	1	3	2	2	3	2	3	1	1	2	2	3	1	1	1	2	3	2	3	1	2	1	2	1	1	3
*S_7_10	1	2	1	1	1	3	2	2	1	1	3	2	2	1	1	1	3	1	1	2	3	3	1	1	3	2	2	3	2	3	1	1	2	2	3	1	1	1	2	3	2	3	1	2	1	2	1	1	3
*S_7_11	1	2	1	1	1	3	2	2	1	1	3	2	2	1	1	1	3	1	1	2	3	3	1	1	3	2	2	2	2	3	1	1	1	2	3	1	1	1	2	2	2	1	1	2	1	1	1	1	3
*S_7_12	1	2	1	1	1	3	2	1	1	1	3	2	2	1	1	1	3	1	1	2	3	3	1	1	3	2	2	3	2	3	1	1	2	2	3	1	1	1	2	3	2	3	1	2	1	2	1	3	3
*S_7_13	1	2	1	1	1	3	3	1	1	1	3	1	2	1	1	1	3	1	1	2	3	3	1	1	1	2	1	2	2	2	1	1	1	2	3	1	1	1	2	2	1	1	1	2	1	1	1	2	1
*S_7_14	1	2	3	3	1	3	2	2	3	1	3	1	2	1	1	1	3	1	3	3	3	3	3	1	1	2	1	2	2	2	1	1	1	2	3	1	1	1	2	2	1	1	1	2	1	2	1	1	1
*S_7_15	1	1	1	1	3	3	2	1	1	1	3	1	2	1	1	3	3	1	1	2	3	3	1	1	1	2	1	2	2	2	3	1	1	3	3	1	1	1	2	2	1	1	1	3	1	2	1	2	1
*S_7_16	1	1	1	1	3	3	2	2	1	1	3	1	3	1	1	3	3	1	1	2	3	3	1	3	1	2	1	2	2	2	3	1	1	3	3	1	3	1	2	2	1	1	1	2	1	2	3	2	1
*S_7_17	1	1	1	1	3	3	2	2	1	1	3	1	3	1	1	3	3	1	1	2	3	3	1	3	1	2	1	2	2	2	3	1	1	3	3	1	3	1	2	2	1	1	1	2	1	2	3	2	1
*S_7_18	1	1	1	1	3	3	2	1	1	1	3	1	3	1	1	3	3	1	1	2	3	3	1	3	1	2	1	2	2	2	3	1	1	3	3	1	3	1	2	2	1	1	1	3	1	2	3	2	1
*S_7_19	1	1	1	1	2	3	2	1	1	1	3	1	3	1	1	2	3	1	1	2	3	3	1	2	1	2	1	2	2	2	2	1	1	3	3	1	2	1	2	2	1	1	1	2	1	2	2	1	1
*S_7_20	1	1	1	1	2	3	2	1	1	1	3	1	3	1	1	2	3	1	1	2	3	3	1	2	1	2	1	2	2	2	2	1	1	3	3	1	2	1	2	2	1	1	1	3	1	2	2	1	1
*S_7_21	1	1	1	1	3	2	1	1	1	1	2	1	3	1	1	3	2	1	1	1	2	2	1	3	1	1	1	1	1	3	3	1	1	3	2	1	3	1	1	1	2	1	1	2	1	2	3	2	1
*S_7_22	1	1	1	1	3	2	2	2	1	1	2	1	3	1	1	3	2	1	1	1	2	2	1	3	1	1	1	1	1	2	3	1	1	3	2	1	3	1	1	1	1	1	1	2	1	1	3	2	1
*S_7_23	1	1	1	1	3	3	2	2	2	1	3	1	3	1	1	3	3	1	1	2	1	3	1	3	1	2	3	2	2	2	3	1	1	2	3	1	3	1	2	1	1	1	1	2	1	2	3	2	3
*S_7_24	1	1	1	1	3	2	2	2	2	1	3	1	3	1	1	3	3	1	1	2	1	3	1	3	1	2	3	2	3	2	3	1	1	2	2	1	3	1	2	1	1	1	1	3	1	2	3	2	3
*S_7_25	1	1	1	2	3	3	2	3	2	1	3	1	3	1	1	3	3	1	1	3	1	3	3	1	3	2	3	2	2	2	3	1	1	3	3	1	3	1	1	1	1	1	1	3	1	1	1	2	3
*S_7_26	1	1	1	2	1	3	2	2	2	1	3	1	3	1	1	2	3	1	1	3	1	3	3	1	3	2	1	2	2	2	3	1	1	1	3	1	3	1	1	1	1	2	2	3	1	2	1	1	1
*S_7_27	1	2	3	3	3	3	2	3	3	1	3	1	3	1	1	3	3	1	3	3	1	3	3	1	3	2	1	2	2	2	3	1	1	3	3	1	3	1	1	1	1	2	2	2	1	2	1	2	1
*S_7_28	1	2	3	3	3	3	2	3	3	1	3	1	1	1	1	3	3	1	3	3	1	3	3	1	3	2	1	2	1	2	3	1	1	3	2	1	1	1	1	1	1	2	2	2	1	2	1	2	1
*S_7_29	3	1	1	1	1	3	1	2	3	3	2	2	1	3	3	3	2	3	3	2	3	3	1	1	3	3	1	3	1	2	3	3	1	3	1	3	1	3	1	3	2	3	1	2	3	2	1	1	1
*S_7_30	1	1	1	1	1	3	1	1	3	1	2	2	1	1	1	3	2	1	3	2	1	3	1	3	3	2	1	2	1	2	3	1	1	3	1	1	1	1	1	1	1	1	1	2	1	1	3	2	1
*S_7_31	1	1	1	1	1	3	1	2	3	1	2	2	1	1	1	3	2	1	3	2	1	3	1	1	3	2	1	2	1	1	3	1	1	3	1	1	1	1	1	1	1	1	1	3	1	1	1	1	1
*S_7_32	3	1	1	2	1	3	1	2	3	3	2	2	1	3	3	3	2	3	3	2	3	3	1	1	3	2	1	3	1	2	3	3	1	3	1	3	1	3	1	3	2	3	1	2	3	2	1	1	1
*S_7_33	3	1	1	2	1	3	1	2	3	3	2	2	1	3	3	3	2	3	3	2	3	3	1	1	3	2	1	3	1	2	3	3	1	3	1	3	1	3	1	3	2	3	1	2	3	2	1	1	1
*S_8_1	1	2	2	2	3	2	1	3	3	1	1	3	1	1	1	2	1	1	2	2	1	1	2	2	1	2	2	1	1	2	2	1	1	3	1	1	2	1	3	1	3	1	1	2	1	1	2	1	1
*S_8_2	1	2	2	2	3	1	1	3	3	1	1	3	1	1	1	3	1	1	2	2	1	1	2	2	1	2	2	1	2	2	3	1	1	3	1	1	2	1	3	1	3	1	1	2	1	1	2	1	1
*S_8_3	1	2	2	2	3	2	1	3	3	1	1	3	1	1	1	3	1	1	2	2	1	1	2	1	1	2	2	1	3	2	3	1	1	3	1	1	1	1	3	1	2	1	1	2	1	1	1	1	1
*S_8_4	1	2	2	2	3	2	1	3	3	1	1	3	1	1	1	3	1	1	2	2	1	1	2	2	1	2	2	1	2	2	3	1	1	3	1	1	2	1	3	1	2	1	1	2	1	1	2	1	1
*S_8_5	1	2	2	2	3	2	1	3	3	1	1	3	1	1	1	3	1	1	2	2	1	1	2	2	1	2	2	1	3	2	3	1	1	3	2	1	2	1	3	1	2	1	1	2	1	1	2	1	1
*S_8_6	1	2	3	3	3	2	1	3	3	1	1	3	1	1	1	3	1	1	3	3	3	1	3	1	1	2	2	1	3	2	3	1	1	3	2	1	1	1	3	3	2	1	1	2	1	2	1	1	1
*S_8_7	1	1	2	1	3	2	1	3	2	1	1	3	1	1	1	3	1	1	2	2	3	1	2	1	1	3	2	2	2	2	3	1	1	3	1	1	1	1	3	3	2	2	1	2	1	2	1	1	1
*S_8_8	1	2	3	3	3	1	1	3	3	1	1	3	1	1	1	3	1	1	3	3	3	1	3	1	1	3	2	3	2	2	3	1	1	3	2	1	1	1	3	3	2	3	1	2	1	2	1	1	1
*S_8_9	1	2	3	3	3	2	1	3	3	1	1	3	1	1	1	3	1	1	3	3	3	1	3	1	1	2	2	1	3	2	3	1	1	3	2	1	1	1	3	3	2	1	1	2	1	1	1	1	1
*S_8_10	1	1	2	1	3	2	1	3	2	1	1	3	1	1	1	3	1	1	2	2	3	1	2	1	1	2	2	1	3	2	3	1	1	3	1	1	1	1	3	3	2	1	1	2	1	1	1	1	1
*S_8_11	1	1	2	1	3	1	1	3	2	1	1	3	1	1	1	3	1	1	2	2	3	1	2	1	1	2	2	1	3	2	3	1	1	3	1	1	1	1	3	3	2	1	1	2	1	1	1	1	1
*S_8_12	3	2	2	2	3	1	1	3	2	3	1	3	1	3	3	3	1	3	2	2	3	1	2	1	1	3	2	1	2	2	3	3	1	3	1	3	1	3	3	3	2	1	1	2	3	1	1	1	1
*S_8_13	1	2	3	3	3	1	1	3	3	1	1	3	1	1	1	3	1	1	3	3	3	1	3	1	1	2	3	1	3	1	3	1	1	3	2	1	1	1	3	3	2	1	1	1	1	1	1	1	3
*S_8_14	1	2	2	2	3	3	2	3	2	1	2	3	1	1	1	3	2	1	3	2	3	2	2	1	1	2	3	1	2	3	3	1	3	3	1	1	1	1	1	3	2	1	2	2	1	1	1	1	3
*S_8_15	1	2	3	3	3	3	2	3	3	1	1	3	1	1	1	1	1	1	3	3	3	1	3	1	1	2	3	1	2	2	2	1	3	3	2	1	1	1	1	3	2	1	2	1	1	2	1	1	3
*S_8_16	1	2	2	2	3	3	2	3	3	1	1	3	1	1	1	1	1	1	3	2	3	1	2	1	1	2	3	1	2	2	2	1	3	3	1	1	2	1	1	3	2	1	2	1	1	1	2	1	3
*S_8_17	1	2	2	2	3	3	3	3	3	1	1	3	1	1	1	1	1	1	3	2	3	1	2	1	2	2	3	1	2	2	1	1	3	3	1	1	1	1	1	3	2	1	2	1	1	1	1	1	3
*S_8_18	1	2	2	2	3	2	2	3	3	1	1	3	1	1	1	1	1	1	3	2	3	1	2	1	2	1	3	3	2	2	1	1	3	3	1	1	1	1	1	3	2	3	2	2	1	2	1	1	3
*S_8_19	1	2	2	2	3	2	2	3	3	1	1	3	1	1	1	1	1	1	3	2	3	1	2	1	2	1	3	3	2	2	1	1	3	3	1	1	2	1	1	3	2	3	2	2	1	2	3	1	3
*S_8_20	1	2	2	2	3	3	2	2	3	1	3	3	1	1	1	3	1	1	3	2	3	2	2	1	2	1	3	1	2	3	3	1	3	3	1	1	1	1	1	3	2	1	2	2	1	1	1	1	3
*S_8_21	3	2	1	1	3	3	2	2	2	3	3	3	2	3	3	1	2	3	1	1	3	1	1	2	3	1	3	1	2	2	1	3	2	3	1	3	1	3	1	3	2	1	2	1	3	1	1	1	3
*S_8_22	3	2	2	2	3	3	3	2	3	3	3	3	3	3	3	1	2	3	2	1	3	1	2	3	3	1	3	1	2	2	1	3	2	3	2	3	2	3	1	3	2	1	2	1	3	1	1	1	3
*S_8_23	1	2	1	1	3	3	3	2	1	1	3	1	1	1	1	1	2	1	1	1	3	1	1	1	2	1	1	1	2	2	1	1	2	3	1	1	2	1	1	3	2	1	2	1	1	1	3	1	1
*S_8_24	1	2	1	2	3	2	2	3	1	1	3	1	1	1	1	1	2	1	2	2	3	1	2	1	2	1	1	1	2	2	1	1	2	1	1	1	2	1	1	3	2	1	1	1	1	2	3	1	1
*S_8_25	1	2	1	2	3	2	2	3	1	1	3	1	1	1	1	1	1	1	2	2	3	1	2	1	2	1	1	1	2	2	1	1	2	1	1	1	2	1	1	3	2	1	1	1	1	2	3	1	1
*S_8_26	1	2	2	2	3	3	2	3	3	1	3	3	3	1	1	3	1	1	3	3	2	1	3	1	3	2	3	2	1	2	3	1	1	1	2	1	1	1	1	2	1	2	2	2	1	1	1	2	3
*S_8_27	3	3	3	3	3	3	2	3	3	3	3	3	3	3	3	3	1	3	3	3	3	1	3	3	3	2	3	3	3	2	3	3	3	1	3	3	3	3	3	3	1	3	2	2	3	2	3	3	3
*S_8_28	1	1	1	1	3	3	2	2	1	1	3	1	1	1	1	3	3	1	1	1	3	3	1	1	3	1	1	3	1	2	3	1	1	1	2	1	1	1	1	3	1	3	2	2	1	2	1	1	1
*S_9_1	1	2	1	1	1	3	1	1	1	1	1	1	1	1	1	3	1	1	1	1	3	1	1	1	3	1	2	3	2	1	3	1	3	2	2	1	1	1	3	3	2	1	1	2	1	1	3	1	3
*S_9_2	3	2	1	1	2	3	1	1	1	3	1	1	1	3	3	3	1	3	1	1	3	1	1	1	3	2	2	3	2	1	3	3	3	2	2	3	1	3	3	3	2	1	1	2	3	1	3	1	3
*S_9_3	3	2	1	1	3	1	1	1	1	3	1	3	1	3	3	3	2	3	1	1	2	2	1	1	3	2	3	3	2	1	3	3	3	3	2	3	3	3	3	2	2	2	1	2	3	2	1	3	3
*S_9_4	1	2	1	1	1	3	1	2	1	1	1	3	1	1	1	3	1	1	1	1	2	1	1	1	3	1	3	3	2	2	3	1	3	3	1	1	3	1	3	2	2	2	1	2	1	2	1	2	3
*S_9_5	1	2	1	1	1	3	1	2	1	1	1	3	1	1	1	3	1	1	1	1	2	1	1	1	3	1	3	3	3	2	3	1	3	3	1	1	1	1	3	2	2	2	1	2	1	2	1	1	3
*S_9_6	1	2	1	1	1	3	1	1	1	1	1	3	1	1	1	3	1	1	1	1	2	1	1	1	3	1	3	3	3	2	3	1	3	3	1	1	1	1	3	2	1	2	1	2	1	2	1	1	3
*S_9_7	1	2	1	1	1	3	1	1	1	1	1	3	1	1	1	3	1	1	1	1	3	1	1	1	3	1	3	3	3	1	3	1	3	3	1	1	3	1	3	3	2	3	1	2	1	2	1	2	3
*S_9_8	1	1	1	1	1	3	1	1	1	1	1	3	1	1	1	3	1	1	1	1	2	1	1	1	3	1	3	3	1	1	3	1	3	3	1	1	1	1	1	1	1	2	1	2	1	2	1	1	3
*S_9_9	1	1	1	1	1	3	1	2	1	1	1	3	1	1	1	3	1	1	1	1	2	1	1	1	3	2	3	3	1	1	3	1	3	3	1	1	1	1	1	1	2	3	1	2	1	2	1	1	3
*S_9_10	1	1	1	1	1	3	1	2	1	1	1	3	1	1	1	3	1	1	1	1	2	1	1	1	3	2	3	1	1	2	3	1	3	3	1	1	1	1	1	1	2	3	1	2	1	2	1	2	3
*S_9_11	1	1	1	1	1	3	1	1	1	1	1	3	1	1	1	3	1	1	1	1	1	1	1	1	2	1	3	1	1	1	3	1	3	2	2	1	1	1	1	1	2	3	1	2	1	2	1	1	3
*S_10_1	1	2	1	3	1	3	1	2	2	1	3	1	1	1	1	2	3	1	1	2	1	3	1	2	3	1	2	1	2	2	2	1	1	1	2	1	1	1	3	1	2	1	2	2	1	1	2	3	3
*S_10_2	1	2	1	3	1	3	1	2	2	1	3	1	1	1	1	2	3	1	1	1	1	3	1	2	3	1	2	1	2	2	2	1	1	1	3	1	1	1	3	1	2	1	2	1	1	1	2	3	3
*S_10_3	1	2	1	3	1	3	1	2	2	1	3	1	1	1	1	2	3	1	1	2	1	3	1	1	1	1	2	1	2	2	2	1	1	1	3	1	1	1	3	1	2	1	2	2	1	1	1	3	3
*S_10_4	1	2	1	3	1	3	2	2	2	1	3	1	1	1	1	2	3	1	1	1	1	3	1	1	1	1	2	1	1	2	2	1	1	1	3	1	1	1	1	1	2	1	2	2	1	1	1	2	3
*S_10_5	1	2	1	3	1	3	1	2	2	1	3	1	1	1	1	2	3	1	1	1	1	3	1	1	1	1	2	1	2	2	2	1	1	1	3	1	1	1	3	1	2	1	2	2	1	1	1	3	3
*S_10_6	1	2	1	3	1	3	1	2	2	1	3	1	1	1	1	2	3	1	1	2	2	3	1	1	1	1	2	2	2	2	2	1	1	1	3	1	1	1	1	2	1	3	2	2	1	2	1	3	3
*S_10_7	1	2	1	3	1	3	1	2	2	1	3	1	1	1	1	2	3	1	1	2	1	3	1	1	1	2	2	1	1	2	2	1	1	1	3	1	1	1	1	1	2	1	2	2	1	1	1	3	3
*S_10_8	1	2	3	3	1	3	1	2	3	1	3	1	1	1	1	2	3	1	3	3	1	3	3	1	1	2	2	1	1	1	2	1	1	1	3	1	1	1	1	1	1	1	2	2	1	1	1	2	3
*S_10_9	1	2	1	3	1	3	1	2	2	1	3	1	1	1	1	2	3	1	1	1	1	3	1	1	1	2	2	1	1	2	2	1	1	1	3	1	1	1	1	1	1	1	3	2	1	1	1	2	3
*S_10_10	1	2	1	3	1	3	1	2	2	1	3	1	1	1	1	2	3	1	1	2	1	3	1	2	1	2	2	1	2	2	2	1	1	1	3	1	1	1	3	1	1	1	3	2	1	1	3	3	3
*S_10_11	1	2	1	3	1	3	1	2	2	1	3	1	1	1	1	2	3	1	1	2	1	3	1	2	1	2	2	1	2	2	2	1	1	1	3	1	1	1	3	1	1	1	2	2	1	1	3	3	3
*S_10_12	1	2	1	3	1	3	1	2	2	1	3	1	1	1	1	2	3	1	1	1	1	3	1	2	1	2	2	1	2	2	2	1	1	1	3	1	1	1	3	1	1	1	2	2	1	1	3	3	3
*S_10_13	1	2	3	3	1	3	1	2	3	1	3	3	3	1	1	2	3	1	3	3	1	3	3	2	3	2	3	1	2	2	2	1	1	1	3	1	3	1	1	1	1	1	2	2	1	1	1	3	3
*S_10_14	1	2	1	3	1	3	1	2	2	1	3	1	1	1	1	2	3	1	1	1	1	3	1	1	1	2	2	1	1	2	2	1	1	1	3	1	1	1	1	1	1	1	2	2	1	1	1	3	3
*S_10_15	1	2	1	3	1	3	1	2	2	1	3	3	3	1	1	2	3	1	1	1	1	3	1	3	3	2	3	1	2	1	2	1	1	1	3	1	3	1	3	1	1	1	2	2	1	1	3	3	3
*S_10_16	1	2	3	3	1	3	1	3	3	1	3	1	1	1	1	3	3	1	3	3	1	3	3	1	1	2	2	1	2	2	3	1	1	1	3	1	1	1	1	1	1	1	3	3	1	2	1	2	3
*S_10_17	1	2	3	3	1	3	1	2	3	1	3	1	1	1	1	1	3	1	3	3	1	3	3	2	1	2	2	1	2	2	1	1	1	1	3	1	1	1	3	1	1	1	2	2	1	1	3	2	3
*S_10_18	1	2	1	3	1	3	1	2	2	1	3	1	1	1	1	1	3	1	1	1	1	3	1	1	1	3	2	1	2	2	1	1	1	1	3	1	1	1	1	1	1	1	3	2	1	1	1	3	3
*S_10_19	1	2	1	3	1	2	1	2	3	1	3	1	1	1	1	1	3	1	3	2	1	3	1	3	1	2	2	1	2	2	1	1	1	1	3	1	1	1	3	1	1	1	3	2	1	1	3	3	3
*S_10_20	1	2	1	3	1	2	2	2	3	1	3	1	1	1	1	1	3	1	3	2	1	3	1	3	1	2	2	1	2	2	1	1	1	1	3	1	1	1	3	1	1	1	2	2	1	1	3	3	3
*S_10_21	1	2	1	3	1	2	1	3	3	1	3	1	1	1	1	1	3	1	3	2	1	3	1	3	1	2	2	1	2	2	1	1	1	1	3	1	1	1	3	1	1	1	2	2	1	1	3	3	3
*S_10_22	1	2	1	3	1	2	1	3	3	1	3	1	2	1	1	1	3	1	3	2	2	3	1	3	1	2	2	1	2	2	1	1	1	1	3	1	1	1	3	2	1	1	3	3	1	1	3	3	3
*S_10_23	1	2	1	3	1	2	1	3	3	1	2	1	1	1	1	1	3	1	3	2	2	3	1	1	1	2	2	1	1	2	1	1	1	1	3	1	1	1	1	2	1	1	2	3	1	1	1	2	3
*S_10_24	1	3	1	3	1	2	1	3	2	1	3	1	1	1	1	1	3	1	2	2	1	3	1	1	1	2	3	1	1	1	1	1	1	1	3	1	1	1	1	2	1	1	2	3	1	1	1	3	3
*S_10_25	1	3	1	3	1	2	1	3	1	1	3	1	1	1	1	1	3	1	2	2	3	3	1	1	1	2	3	1	3	1	1	1	1	1	3	1	1	1	1	3	1	3	2	3	1	2	1	3	3
*S_10_26	1	2	1	3	1	2	1	1	3	1	3	1	3	1	1	1	2	1	3	2	3	1	1	3	1	2	1	1	2	2	1	1	1	1	2	1	3	1	3	3	1	3	1	2	1	2	3	2	1
*S_10_27	1	2	1	3	1	2	1	1	3	1	3	1	3	1	1	1	2	1	3	2	3	1	1	3	1	2	1	1	2	2	1	1	1	1	2	1	3	1	3	3	1	3	1	2	1	2	3	1	1
*S_10_28	1	2	1	3	1	2	1	1	3	1	3	1	3	1	1	1	2	1	3	2	3	1	1	3	1	2	1	1	2	2	1	1	1	1	2	1	3	1	1	3	1	3	1	2	1	2	3	2	1
*S_10_29	1	2	3	3	1	1	1	1	3	1	3	3	3	1	1	1	2	1	3	3	3	1	3	3	1	2	1	1	1	1	1	1	1	1	1	1	3	1	1	3	1	2	1	2	1	1	3	2	1
*S_10_30	1	2	3	3	1	1	1	1	3	1	3	3	3	1	1	1	2	1	3	3	3	1	3	1	1	3	1	1	1	1	1	1	1	2	2	1	3	1	1	3	1	1	1	2	1	1	1	2	1
*S_10_31	1	2	3	3	1	1	1	1	3	1	3	3	3	1	1	1	2	1	3	3	3	1	3	1	1	3	1	1	1	2	1	1	1	2	2	1	3	1	1	3	1	1	1	2	1	1	1	2	1
*S_10_32	1	2	3	3	1	1	1	1	3	1	3	3	3	1	1	1	2	1	3	3	3	1	3	1	1	3	1	1	1	1	1	1	1	2	2	1	3	1	1	3	1	1	1	2	1	1	1	2	1
*S_10_33	1	2	3	3	1	3	1	1	3	1	3	3	3	1	1	1	2	1	3	3	3	1	3	1	1	3	1	1	1	2	1	1	1	2	2	1	3	1	1	3	1	1	1	2	1	1	1	2	1
*S_10_34	1	1	1	1	1	3	1	1	1	1	3	3	3	1	1	1	2	1	1	1	3	1	1	1	1	2	1	3	1	2	1	1	1	1	2	1	3	1	1	3	1	3	1	2	1	2	1	2	1
*S_11_1	3	2	2	1	2	3	2	3	3	3	2	1	3	3	3	1	3	3	2	1	1	2	2	2	1	2	1	1	2	1	1	3	1	3	3	3	3	3	2	1	3	1	2	2	3	1	2	2	1
*S_11_2	3	2	2	1	2	3	2	2	3	3	2	1	1	3	3	1	2	3	2	1	1	2	2	2	1	3	1	1	2	1	1	3	1	3	3	3	3	3	2	1	2	1	2	1	3	1	2	2	1
*S_11_3	3	1	2	1	2	3	2	2	3	3	2	1	1	3	3	1	2	3	2	1	1	2	2	2	1	3	1	1	2	1	1	3	1	3	3	3	3	3	2	1	3	1	2	2	3	1	2	2	1
*S_11_4	1	1	2	1	1	3	2	2	3	1	2	1	1	1	1	1	2	1	2	1	1	2	2	2	1	3	1	1	2	1	1	1	1	3	3	1	3	1	1	1	2	1	1	1	1	1	2	1	1
*S_11_5	1	1	2	1	1	3	2	2	3	1	2	1	1	1	1	1	2	1	2	1	1	2	2	2	1	3	1	1	2	1	1	1	1	3	3	1	3	1	1	1	2	1	1	2	1	1	2	1	1
*S_11_6	1	1	2	1	1	3	2	2	3	1	2	1	2	1	1	1	2	1	2	1	1	2	2	2	1	3	1	1	2	1	1	1	1	3	3	1	3	1	1	1	2	1	1	2	1	1	2	1	1
*S_11_7	1	2	2	1	1	1	2	2	3	1	2	1	2	1	1	1	2	1	3	2	1	2	3	2	1	3	1	1	1	2	1	1	1	1	2	1	3	1	3	1	3	1	3	2	1	1	2	1	1
*S_11_8	1	2	2	1	1	1	1	2	3	1	2	1	2	1	1	1	2	1	3	1	1	2	3	2	1	3	1	1	1	2	1	1	1	1	2	1	3	1	3	1	3	1	3	2	1	1	2	1	1
*S_11_9	1	2	2	1	1	1	1	2	3	1	2	1	2	1	1	1	2	1	3	2	1	2	3	2	1	3	1	1	1	2	1	1	1	1	2	1	3	1	3	1	3	1	3	2	1	1	2	1	1
*S_11_10	1	1	2	1	1	1	1	2	2	1	2	1	2	1	1	1	2	1	3	2	1	2	3	2	1	2	1	1	1	3	1	1	1	1	2	1	3	1	1	1	3	1	3	2	1	1	3	1	1
*S_11_11	3	1	2	1	2	1	2	2	2	3	2	1	2	3	3	3	2	3	3	2	3	2	3	2	1	1	1	3	2	2	2	3	1	3	1	3	3	3	1	2	3	3	3	1	3	3	3	1	1
*S_11_12	3	1	1	1	3	1	1	2	2	3	2	1	2	3	3	3	2	3	2	2	1	2	3	2	1	1	1	1	2	2	3	3	1	1	1	3	3	3	1	1	2	1	3	1	3	1	3	1	1
*S_11_13	1	2	1	1	2	1	1	2	2	1	2	1	2	1	1	3	2	1	2	2	1	2	3	2	1	2	1	1	2	2	3	1	1	1	1	1	3	1	3	1	2	1	3	1	1	2	3	1	1
*S_11_14	1	2	3	3	1	1	2	2	3	1	2	1	3	1	1	3	2	1	3	3	1	2	3	3	1	3	1	1	1	2	1	1	1	1	3	1	3	1	3	1	2	1	3	1	1	1	3	1	1
*S_11_15	1	1	1	1	1	1	1	2	3	1	3	1	1	1	1	3	2	1	2	1	1	1	1	2	1	2	1	1	1	2	1	1	1	1	3	1	2	1	1	2	2	2	3	2	1	2	3	3	1
*S_11_16	1	1	1	1	1	1	1	2	3	1	3	1	1	1	1	3	2	1	2	1	1	1	1	3	1	2	1	1	1	2	2	1	1	1	3	1	2	1	1	2	2	2	3	2	1	1	3	3	1
*S_11_17	1	1	1	1	1	1	2	2	3	1	3	3	1	1	1	3	3	1	3	1	1	1	1	3	1	2	2	1	1	2	2	1	1	1	3	1	2	1	1	2	3	2	3	2	1	1	3	3	2
*S_11_18	1	1	1	1	1	1	2	2	3	1	3	3	1	1	1	3	3	1	3	2	1	1	1	3	1	2	2	1	1	2	2	1	1	1	3	1	2	1	1	2	3	2	3	2	1	2	3	3	2
*S_11_19	1	1	1	1	1	1	1	2	3	1	2	2	1	1	1	2	3	1	3	1	1	1	1	3	1	2	2	1	1	2	2	1	1	1	2	1	2	1	1	2	2	2	3	2	1	1	3	3	2
*S_11_20	1	1	1	1	1	2	1	2	3	1	1	3	1	1	1	3	1	1	3	2	1	3	1	2	1	1	3	1	1	2	2	1	3	1	1	1	2	1	1	2	2	2	1	2	1	1	1	1	3
*S_11_21	1	1	3	1	1	3	1	2	3	1	1	3	1	1	1	3	1	1	3	1	3	3	1	2	1	1	3	3	1	2	2	1	3	1	1	1	2	1	1	3	2	3	1	2	1	2	1	1	3
*S_11_22	3	1	1	1	3	3	1	1	1	3	1	3	1	3	3	3	1	3	1	1	1	3	1	2	1	1	3	1	1	2	2	3	1	1	1	3	2	3	1	2	2	2	1	2	3	1	1	1	3
*S_12_1	1	1	1	1	3	3	1	1	1	1	3	1	1	1	1	3	2	1	1	1	3	2	1	1	2	1	1	2	1	2	3	1	1	3	1	1	1	1	1	3	2	1	1	1	1	1	1	1	1
*S_12_2	2	1	2	2	3	3	1	3	3	2	3	1	1	2	2	3	3	2	3	2	3	3	1	1	2	1	1	2	1	2	3	2	1	3	1	2	1	2	1	3	2	1	3	1	2	1	1	1	1
*S_12_3	1	1	2	2	3	3	1	3	3	1	3	1	1	1	1	3	3	1	3	2	3	3	1	1	2	1	1	2	1	1	3	1	1	3	1	1	1	1	1	3	2	1	3	1	1	1	1	1	1
*S_12_4	1	2	2	2	3	3	1	3	3	1	2	2	2	1	1	3	2	1	3	3	3	2	1	1	1	1	3	3	2	2	3	1	1	3	1	1	2	1	1	3	2	1	1	1	1	2	2	1	3
*S_12_5	1	1	1	2	3	3	1	3	3	1	2	2	1	1	1	3	2	1	3	2	3	2	1	1	1	1	3	3	1	2	3	1	1	3	1	1	1	1	1	3	2	1	1	2	1	2	1	1	3
*S_12_6	1	2	3	3	3	3	1	3	3	1	3	2	1	1	1	1	3	1	3	3	3	3	3	1	1	1	3	3	2	2	1	1	1	1	1	1	1	1	1	3	2	1	2	1	1	3	1	1	3
*S_12_7	3	2	1	2	3	3	2	1	3	3	2	3	1	3	3	1	2	3	3	2	3	2	1	3	3	2	3	3	3	2	1	3	1	3	1	3	3	3	1	3	2	3	2	2	3	2	1	2	3
*S_12_8	1	2	1	3	1	2	3	1	3	1	2	3	1	1	1	1	3	1	3	2	3	2	1	1	1	2	3	3	1	1	1	1	1	1	1	1	1	1	1	3	2	3	2	1	1	2	1	3	3
*S_12_9	1	2	1	3	1	2	3	1	3	1	2	3	1	1	1	1	2	1	3	2	3	2	1	1	1	2	3	3	1	1	1	1	1	1	1	1	1	1	1	3	2	3	2	1	1	2	1	3	3
*S_12_10	1	2	1	3	1	3	3	1	3	1	2	3	1	1	1	1	3	1	3	2	3	2	1	1	1	2	3	3	2	3	1	1	1	1	1	1	1	1	1	3	3	3	2	2	1	2	1	3	3
*S_12_11	1	2	1	3	3	3	2	1	3	1	1	3	1	1	1	1	1	1	3	2	3	1	2	1	1	2	3	3	1	2	1	1	1	1	1	1	1	1	1	3	2	3	3	2	1	2	1	2	3
*S_12_12	1	2	1	3	3	3	2	1	3	1	1	3	3	1	1	1	1	1	3	2	3	1	2	3	1	2	3	3	1	2	1	1	1	1	2	1	1	1	1	3	2	3	3	2	1	2	3	3	3
*S_12_13	1	2	1	3	3	3	2	1	3	1	1	3	1	1	1	1	1	1	3	2	3	1	2	1	1	1	3	3	2	2	1	1	1	1	1	1	1	1	2	3	2	3	3	2	1	2	1	2	3
*S_12_14	1	2	1	3	2	3	2	1	3	1	1	3	3	1	1	1	1	1	3	2	3	1	2	3	1	1	3	3	1	3	1	1	2	1	1	1	1	1	1	3	2	3	3	2	1	2	3	3	3
*S_12_15	1	2	1	3	2	3	2	1	3	1	1	3	3	1	1	1	1	1	3	2	3	1	2	3	1	1	3	3	1	3	1	1	1	1	1	1	1	1	1	3	2	3	3	2	1	2	3	2	3
*S_12_16	1	2	1	3	2	3	3	1	3	1	1	3	3	1	1	1	1	1	3	2	3	1	2	3	1	1	3	3	2	3	1	1	1	1	1	1	1	1	1	3	2	3	3	2	1	3	3	2	3
*S_12_17	1	2	1	3	2	3	2	1	3	1	1	3	1	1	1	1	1	1	3	2	3	1	2	1	1	1	3	3	1	2	1	1	1	1	2	1	1	1	1	3	1	3	3	2	1	2	2	3	3
*S_12_18	1	2	1	3	2	3	3	1	3	1	1	3	1	1	1	1	1	1	3	2	3	1	2	1	1	1	3	3	2	2	1	1	1	1	2	1	1	1	1	3	2	3	3	2	1	3	1	3	3
*S_12_19	1	2	1	3	2	3	3	1	3	1	1	3	1	1	1	1	1	1	3	2	3	1	2	2	1	1	3	3	2	2	1	1	1	1	3	1	1	1	1	3	1	3	3	2	1	3	1	3	3
*S_12_20	1	1	1	2	1	2	1	1	2	1	1	2	3	1	1	1	1	1	2	1	2	1	1	3	3	3	3	2	3	3	1	1	2	1	2	1	3	1	1	2	2	3	2	2	1	1	3	2	2
*S_12_21	1	2	1	3	2	3	2	1	3	1	1	3	1	1	1	1	1	1	3	2	3	1	2	1	1	1	3	3	2	2	1	1	1	1	3	1	1	1	1	3	1	3	3	2	1	3	1	3	3
*S_12_22	1	2	1	3	2	3	3	1	3	1	1	3	1	1	1	1	1	1	3	2	3	1	2	1	1	1	3	3	1	1	1	1	1	1	2	1	1	1	1	3	1	3	3	2	1	3	1	3	3
*S_12_23	1	2	1	3	2	3	3	1	3	1	1	3	1	1	1	1	1	1	3	2	3	1	2	1	1	2	3	3	3	2	1	1	1	1	2	1	1	1	1	3	1	3	3	1	1	3	1	3	3
*S_12_24	1	2	1	3	2	3	2	1	3	1	1	3	3	1	1	1	1	1	3	2	3	1	2	3	1	3	3	3	3	2	1	1	1	1	2	1	1	1	3	3	2	3	3	2	1	2	3	2	3
*S_12_25	1	2	1	1	2	3	2	1	1	1	1	3	2	1	1	1	1	1	1	1	3	1	1	3	1	2	3	3	3	2	1	1	1	1	2	1	1	1	3	3	2	3	3	3	1	2	3	2	3
*S_12_26	1	1	1	1	2	1	3	1	1	1	1	1	1	1	1	1	2	1	1	1	3	2	1	1	1	1	3	3	3	2	1	1	1	1	1	1	1	1	1	3	1	3	3	2	1	3	1	2	3
*S_12_27	1	1	1	1	1	2	2	1	1	1	1	1	1	1	1	2	2	1	1	1	3	2	1	1	1	1	3	3	3	2	3	1	1	2	1	1	1	1	1	3	2	3	3	2	1	2	1	2	3
*S_12_28	1	1	1	1	1	2	1	2	1	1	1	1	1	1	1	2	1	1	1	1	3	1	1	1	3	2	1	3	3	2	2	1	1	2	2	1	1	1	1	3	2	3	3	3	1	3	1	1	1
*S_12_29	1	1	1	1	1	2	1	2	1	1	1	1	1	1	1	3	1	1	1	1	3	1	1	1	3	2	1	3	3	2	2	1	1	2	2	1	1	1	1	3	2	2	3	2	1	3	1	1	1
*S_12_30	1	1	1	1	1	2	1	1	1	1	1	1	1	1	1	3	1	1	1	1	3	1	1	1	3	2	1	3	3	2	2	1	1	1	2	1	1	1	1	3	2	2	3	2	1	3	1	1	1
*S_12_31	3	1	1	1	3	2	1	2	1	3	1	1	1	3	3	3	1	3	1	1	3	2	1	1	3	2	1	3	3	2	3	3	1	2	2	3	1	3	1	3	2	2	3	2	3	3	1	1	1
[truncated: 71 more columns]

## Sheet: Pop3
data	type	ril
210	495	1=A	2=-	3=B
*S_1_1	1	2	2	1	2	3	3	1	1	2	3	3	3	2	2	1	1	3	1	1	1	3	1	2	1	3	1	2	1	3	3	1	1	1	1	1	1	2	2	1	2	1	2	2	2	1	2	3	1
*S_1_2	2	2	1	1	2	3	3	2	2	2	3	1	3	2	2	2	1	3	1	1	1	3	1	2	1	3	3	2	1	3	3	3	2	1	1	2	1	3	2	1	3	1	2	2	2	2	1	3	1
*S_1_3	3	2	1	1	2	3	3	2	3	2	3	1	3	2	2	3	1	3	1	1	1	3	1	2	1	3	3	3	1	3	3	3	2	1	1	2	1	3	2	1	3	1	2	2	3	3	1	3	1
*S_1_4	3	3	1	1	3	3	3	2	2	2	3	1	3	3	3	2	1	3	1	1	1	3	1	2	1	3	3	3	1	3	3	3	1	1	1	2	1	3	3	1	3	1	2	2	3	2	1	3	1
*S_1_5	2	2	1	1	3	3	3	2	2	2	3	1	3	2	3	2	1	3	1	1	1	3	1	2	1	3	3	2	1	3	3	3	1	1	1	2	1	3	3	1	3	1	2	2	2	2	1	3	1
*S_1_6	3	3	1	1	3	3	3	2	2	2	3	1	3	2	3	2	1	3	1	1	1	3	1	2	1	3	3	3	1	3	3	3	1	1	1	2	1	3	3	1	3	1	2	2	3	2	1	3	1
*S_1_7	3	2	1	1	3	3	3	2	2	2	3	1	3	2	3	2	1	3	1	1	1	3	1	2	1	3	3	2	1	3	3	3	1	1	1	2	1	3	3	1	3	1	2	2	3	2	1	3	1
*S_1_8	1	2	1	1	2	3	3	1	2	2	3	1	3	2	2	1	1	2	1	2	1	3	1	2	1	3	1	2	1	3	3	1	1	1	1	1	1	2	3	1	2	1	2	2	3	1	1	2	1
*S_1_9	1	2	1	1	2	3	3	1	2	2	3	2	3	2	3	1	1	1	1	2	1	3	1	2	1	3	2	2	1	3	3	2	1	1	1	2	1	2	2	1	2	1	2	2	3	2	1	2	1
*S_1_10	3	2	1	1	2	3	3	2	2	2	3	2	3	2	3	1	1	1	1	2	1	3	1	2	1	3	2	2	3	3	3	2	3	1	1	2	2	2	2	1	2	1	2	3	3	2	1	3	1
*S_1_11	1	2	2	1	2	3	1	2	2	2	3	2	1	2	2	2	1	1	1	2	1	3	1	2	1	3	2	2	1	3	3	2	1	1	1	2	1	2	2	1	2	1	2	2	3	2	1	3	1
*S_1_12	1	2	2	1	2	3	1	2	2	2	3	2	1	2	2	2	1	1	1	2	1	3	1	2	1	3	2	2	1	3	3	2	1	1	1	2	1	2	2	1	2	1	2	2	3	2	1	3	1
*S_1_13	1	2	2	1	2	3	1	2	2	2	3	2	1	2	2	2	1	1	1	2	1	3	1	2	1	3	2	2	1	3	3	2	1	1	1	2	1	2	2	1	2	1	2	2	3	2	1	3	1
*S_1_14	1	2	1	1	2	3	1	2	2	2	3	2	1	2	2	1	1	1	1	2	1	3	1	2	1	3	2	2	1	3	3	2	1	1	1	2	1	2	2	1	2	1	2	2	3	2	1	3	1
*S_1_15	1	2	2	1	2	3	1	2	2	2	3	2	2	2	2	3	1	2	1	2	1	3	1	2	1	3	2	2	1	3	3	2	1	1	1	2	1	2	2	1	2	1	2	2	2	2	1	3	1
*S_1_16	1	2	1	1	2	3	1	2	2	2	3	2	2	2	2	1	1	2	1	2	1	3	1	2	2	3	2	2	1	3	3	2	1	1	1	2	1	3	1	1	1	1	2	2	2	2	1	3	1
*S_1_17	1	2	2	1	3	3	3	2	2	2	3	2	3	3	3	1	1	3	1	2	1	3	1	2	1	3	3	3	1	3	3	3	3	1	1	2	2	3	2	1	3	1	2	2	1	3	1	3	1
*S_1_18	1	2	2	1	2	2	2	2	2	2	3	2	2	2	2	1	1	1	1	2	1	1	1	2	1	1	3	1	1	3	1	3	1	1	1	2	1	3	2	1	1	1	2	2	2	3	1	3	1
*S_1_19	1	2	1	3	2	2	3	2	3	2	3	2	2	2	2	1	3	1	3	2	3	1	3	2	3	2	3	2	1	3	1	3	1	1	3	2	1	3	2	3	1	2	2	2	2	3	1	3	3
*S_1_20	1	3	2	1	2	2	3	2	2	2	3	2	2	2	2	1	1	1	1	2	1	1	1	2	1	2	3	2	1	3	1	3	1	1	1	2	1	3	2	1	1	1	2	2	2	3	1	3	1
*S_1_21	3	2	1	1	2	2	3	2	2	2	3	1	2	3	2	1	1	1	1	2	1	1	1	2	1	2	3	1	3	1	1	3	3	1	1	2	1	3	2	1	1	1	2	1	2	3	1	3	1
*S_1_22	3	2	2	1	2	2	3	2	2	3	3	1	2	3	2	1	1	1	1	2	1	1	1	2	1	2	3	2	2	1	1	3	2	2	1	3	1	3	2	1	1	1	3	1	3	3	3	3	1
*S_1_23	3	2	2	1	2	2	3	2	2	3	3	1	2	3	2	1	1	1	1	2	1	1	1	2	1	2	3	2	3	1	1	3	3	3	1	2	1	3	2	1	1	1	3	2	3	3	3	3	1
*S_1_24	1	2	2	1	2	2	3	2	2	2	3	1	2	3	2	1	1	1	1	2	1	1	1	2	1	2	3	1	1	1	1	3	1	3	1	2	1	3	2	1	1	1	3	1	2	3	3	3	1
*S_1_25	1	2	2	3	2	2	3	2	2	1	3	1	2	3	2	2	3	3	3	2	3	1	3	2	3	2	3	1	1	1	1	2	1	1	3	2	1	3	2	3	3	2	3	1	2	2	3	3	3
*S_1_26	1	2	2	1	3	3	3	2	2	2	3	1	3	2	3	1	1	3	1	2	1	3	1	2	1	3	3	3	2	3	3	3	1	1	1	2	3	3	2	1	3	1	3	3	3	3	3	3	1
*S_1_27	1	2	2	1	2	2	3	2	2	1	3	1	2	2	2	2	1	3	1	2	1	1	1	2	1	2	3	1	1	1	1	2	1	1	1	2	1	3	2	1	3	2	3	1	2	2	3	3	1
*S_1_28	1	2	2	1	2	2	3	2	2	1	3	1	2	3	2	1	1	3	1	2	1	1	1	2	1	2	3	1	1	1	1	3	1	1	1	2	1	3	2	1	3	1	3	1	2	2	3	3	1
*S_1_29	1	2	2	1	2	2	3	2	2	1	3	1	2	3	2	1	1	3	1	2	1	1	1	2	1	2	3	1	1	1	1	2	1	1	1	2	1	3	2	1	3	1	3	1	2	1	3	3	1
*S_1_30	1	2	2	3	2	2	3	2	2	1	3	1	2	2	2	2	3	3	3	2	3	1	3	1	3	2	3	1	1	1	1	2	1	1	3	2	1	3	2	3	3	3	3	1	2	1	3	3	3
*S_1_31	1	2	2	1	2	2	3	2	2	1	3	1	2	2	2	2	1	3	1	2	1	1	1	2	1	2	3	1	1	1	1	2	1	1	1	2	1	2	2	1	3	2	3	1	2	2	3	3	1
*S_1_32	1	3	2	1	2	2	3	1	2	2	3	1	2	2	2	2	1	3	1	2	1	1	1	2	1	2	3	1	1	1	1	2	1	3	1	2	1	2	2	1	3	2	3	2	2	2	3	3	1
*S_1_33	1	3	2	1	2	2	3	1	2	2	3	1	2	2	2	2	1	3	1	2	1	1	1	2	1	2	3	1	1	1	1	2	1	3	1	2	1	2	2	1	3	2	3	2	2	2	3	3	1
*S_1_34	1	3	2	1	2	2	3	2	2	2	3	1	2	2	2	1	1	3	1	2	1	1	1	2	1	2	3	1	1	2	1	2	1	3	1	2	1	2	2	1	3	1	2	2	2	2	3	3	1
*S_1_35	1	3	1	1	2	3	3	2	2	1	3	1	2	2	2	1	1	3	1	2	1	3	1	2	1	3	3	1	1	3	3	2	1	1	1	2	1	2	2	1	3	1	2	1	2	1	3	3	1
*S_1_36	1	3	1	1	2	3	3	2	2	1	3	1	2	2	2	1	1	3	1	2	1	3	1	2	1	3	3	2	1	3	3	2	1	1	1	2	1	2	2	1	3	1	2	1	2	1	3	3	1
*S_1_37	1	3	1	1	2	3	3	2	2	1	3	1	2	2	2	1	1	3	1	2	1	3	1	2	1	3	3	1	1	3	3	3	1	1	1	2	1	2	2	1	3	1	2	1	2	2	3	3	1
*S_1_38	1	3	1	1	2	3	3	1	2	1	1	1	2	2	2	1	1	3	1	1	1	3	1	1	1	3	3	1	1	3	3	2	1	1	1	1	1	2	2	1	3	1	2	1	2	1	3	3	1
*S_1_39	1	3	1	1	2	3	3	2	2	1	1	1	2	2	2	1	1	3	1	2	1	3	1	2	1	3	3	1	1	3	3	2	1	1	1	2	1	2	2	1	3	1	2	1	2	1	3	3	1
*S_1_40	1	3	1	1	2	3	3	2	2	1	1	1	2	2	2	1	1	3	1	2	1	3	1	2	1	3	3	1	1	3	3	2	1	1	1	2	1	2	2	1	3	1	2	1	2	2	3	3	1
*S_1_41	1	3	1	1	2	3	3	2	2	1	1	1	2	2	2	2	1	3	1	2	1	3	1	2	1	3	3	1	1	3	3	2	1	1	1	2	1	2	2	1	3	1	2	1	2	1	3	3	1
*S_1_42	1	3	1	1	2	3	3	1	2	1	1	1	2	2	2	1	1	3	1	2	1	3	1	2	1	3	3	1	1	3	3	2	1	1	1	2	1	2	2	1	3	1	2	1	2	1	3	3	1
*S_1_43	1	3	1	1	2	3	3	1	2	1	1	1	2	2	2	2	1	3	1	1	1	3	1	1	1	3	3	1	1	3	3	2	1	1	1	2	1	2	2	1	3	1	2	1	2	1	3	3	1
*S_1_44	1	2	1	1	1	3	1	2	2	1	1	1	1	2	1	1	1	3	1	2	1	3	1	2	1	3	3	1	1	3	3	2	1	1	1	2	1	1	2	1	3	1	2	1	2	1	3	3	1
*S_1_45	1	2	1	1	1	3	1	2	2	1	1	2	1	2	1	2	1	3	1	2	1	3	1	2	1	1	3	1	1	3	3	2	1	1	1	2	1	1	2	1	3	1	2	1	2	1	3	3	1
*S_1_46	1	2	1	1	1	3	1	2	3	1	1	2	1	2	1	2	1	3	1	2	1	3	1	2	1	1	3	1	1	3	3	2	1	1	1	2	1	1	2	1	3	1	2	1	2	1	3	3	1
*S_1_47	1	2	1	1	1	3	1	2	3	1	1	2	1	2	1	2	1	3	1	2	1	3	1	2	1	1	3	2	1	3	3	3	1	1	1	2	1	1	2	1	3	1	2	1	2	1	3	3	1
*S_1_48	1	2	1	1	1	3	1	2	2	1	1	2	1	2	1	2	1	3	1	2	1	3	1	2	1	1	3	2	1	3	3	2	1	1	1	2	1	1	2	1	3	1	2	1	2	1	3	3	1
*S_1_49	1	2	1	1	1	3	1	2	3	1	1	2	1	2	1	3	1	3	1	2	1	3	1	2	1	1	3	2	1	3	3	3	1	1	1	2	1	1	2	1	3	1	2	1	3	1	3	3	1
*S_1_50	1	2	1	1	1	3	1	2	2	1	1	2	1	2	1	2	1	3	1	2	1	3	1	2	1	1	3	2	1	3	3	2	1	1	1	2	1	1	2	1	3	1	2	1	2	1	1	2	1
*S_1_51	1	2	2	1	1	3	1	2	2	1	1	1	1	2	1	2	1	3	1	2	1	3	1	2	1	1	3	2	1	3	3	2	1	1	1	2	1	1	2	1	3	1	2	1	2	1	1	2	1
*S_1_52	1	2	2	1	1	3	1	1	2	1	1	1	1	2	1	2	1	3	1	2	1	3	1	2	1	1	3	1	1	3	3	2	1	1	1	2	1	1	2	1	3	1	2	1	2	1	1	2	1
*S_1_53	1	3	2	1	3	3	3	2	2	1	3	3	3	3	3	2	1	3	1	2	1	3	1	2	1	3	3	3	3	3	3	3	1	1	1	2	1	3	2	1	3	1	3	1	3	3	2	3	1
*S_1_54	1	2	2	1	1	3	1	1	2	1	1	1	1	2	1	2	1	3	1	2	1	3	1	2	1	1	3	1	1	3	3	2	1	1	1	2	1	1	2	1	3	1	2	1	3	1	2	2	1
*S_1_55	1	2	2	1	2	3	1	2	2	1	3	1	2	2	3	2	1	3	1	2	1	3	1	1	1	1	3	3	1	3	3	3	1	1	1	2	1	2	2	1	3	1	2	1	3	1	2	2	1
*S_1_56	1	2	2	1	2	3	1	2	3	1	3	1	2	2	3	2	1	3	1	2	1	3	1	1	1	1	3	3	1	3	3	3	1	1	1	2	1	2	2	1	3	1	2	1	3	1	2	2	1
*S_1_57	1	2	3	1	2	3	1	2	2	1	3	1	2	2	3	2	1	3	1	2	1	3	1	2	1	1	3	2	1	3	3	3	1	1	1	2	1	2	2	1	3	1	2	1	3	1	2	2	1
*S_1_58	1	2	3	1	3	3	1	1	2	1	3	3	2	2	3	2	1	3	1	2	1	3	1	2	1	1	3	2	1	3	3	3	1	1	1	2	1	2	2	1	3	1	2	2	3	1	2	2	1
*S_1_59	1	2	2	1	2	2	1	1	2	1	3	2	2	2	3	2	1	3	1	2	1	3	1	2	1	1	3	2	1	3	2	3	1	1	1	2	1	2	2	1	3	1	2	2	3	1	2	2	1
*S_1_60	1	2	2	1	3	1	3	1	2	1	3	3	3	2	3	2	1	3	1	2	1	3	1	2	1	3	3	2	1	3	1	3	1	1	1	2	1	2	2	1	3	1	2	2	3	1	2	3	1
*S_1_61	1	2	2	1	3	1	3	1	2	1	3	3	3	2	3	2	1	3	1	2	1	3	1	2	1	3	3	2	1	3	1	3	1	1	1	1	1	2	2	1	3	1	2	2	3	1	2	3	1
*S_1_62	1	2	2	1	3	1	3	1	2	2	3	3	3	2	3	2	1	3	1	2	1	3	1	2	1	3	3	2	1	3	1	3	1	1	1	2	1	2	2	1	3	1	2	2	3	2	3	3	1
*S_1_63	1	2	2	1	3	1	3	1	2	1	3	3	3	2	3	2	1	3	1	2	1	3	1	2	1	3	3	2	1	3	1	3	1	1	1	2	1	2	2	1	3	1	2	2	3	1	3	3	1
*S_1_64	1	2	2	1	3	1	3	1	2	1	3	3	3	2	3	2	1	3	1	2	1	3	1	2	1	3	3	2	1	3	1	3	1	1	1	2	1	2	2	1	3	1	2	2	3	1	3	3	1
*S_1_65	1	2	2	1	3	1	3	1	2	1	1	3	3	2	3	2	1	3	1	2	1	3	1	2	1	3	3	2	1	3	1	3	1	1	1	2	1	2	2	1	3	1	2	2	3	1	3	3	1
*S_1_66	1	2	3	1	3	1	3	1	2	1	1	3	3	2	3	2	1	3	1	2	1	3	1	2	1	2	3	2	1	3	1	3	1	1	1	2	1	2	2	1	3	1	2	2	3	1	3	3	1
*S_1_67	1	2	3	1	3	1	3	1	2	1	1	3	3	2	3	2	1	3	1	2	1	3	1	2	1	2	3	2	1	3	1	3	1	1	1	2	1	2	2	1	3	1	2	2	3	1	3	3	1
*S_1_68	1	2	3	1	3	1	3	1	2	1	1	3	3	2	3	2	1	3	1	2	1	3	1	2	1	2	3	2	1	3	1	3	1	1	1	2	1	2	2	1	3	1	2	2	3	1	3	3	1
*S_1_69	1	2	3	1	3	1	3	1	2	1	1	3	3	2	3	2	1	3	1	2	1	3	1	2	1	2	3	2	1	3	1	3	1	1	1	2	1	2	2	1	3	1	2	2	3	1	3	3	1
*S_1_70	1	2	3	1	3	1	3	1	2	1	1	3	3	2	3	2	1	3	1	2	1	3	1	2	1	2	3	2	1	3	1	3	1	1	1	2	1	2	3	1	3	1	2	2	2	2	3	3	1
*S_1_71	1	2	3	1	3	1	3	1	2	1	1	3	3	2	3	2	1	3	1	2	1	3	1	2	1	2	3	2	1	3	1	3	1	1	1	2	1	2	3	1	3	1	2	2	3	2	3	3	1
*S_1_72	1	2	3	1	3	1	3	1	3	1	1	3	3	2	3	3	1	3	1	2	1	3	1	2	1	2	3	3	1	3	1	3	1	1	1	2	1	2	3	1	3	1	2	2	3	2	3	3	1
*S_1_73	1	2	3	3	3	1	3	1	2	2	1	2	3	2	3	2	3	3	2	2	3	3	3	2	3	2	3	2	1	3	1	3	1	1	3	2	1	2	2	3	3	2	2	2	2	2	3	3	3
*S_1_74	1	2	2	3	3	1	3	1	2	1	1	2	3	2	3	1	3	3	3	2	3	3	3	2	3	2	2	2	1	3	1	3	1	1	3	2	1	2	2	3	3	2	2	2	2	2	3	3	3
*S_1_75	1	2	2	1	2	1	3	1	2	1	1	2	3	2	3	1	1	3	1	2	1	3	1	2	1	2	2	1	1	3	1	3	1	1	1	2	1	2	2	1	3	1	2	2	2	2	3	3	1
*S_2_1	1	2	2	1	2	2	1	2	2	1	3	3	1	2	2	2	1	1	1	2	1	3	1	2	1	3	3	2	1	1	2	3	1	1	1	2	2	3	1	1	2	2	1	2	1	3	2	2	1
*S_2_2	1	2	2	1	2	2	1	2	2	2	2	2	1	2	2	2	1	1	1	2	1	2	1	1	1	3	3	2	1	1	2	3	3	1	1	2	3	2	1	1	2	1	1	2	2	3	2	2	1
*S_2_3	1	3	2	1	2	3	1	1	2	2	2	2	1	2	2	2	1	1	1	2	1	2	1	2	1	3	1	2	1	2	2	2	3	1	1	2	3	2	2	1	2	1	1	2	2	3	2	2	1
*S_2_4	1	2	2	1	2	3	1	1	2	2	2	2	1	2	2	2	1	1	1	2	1	2	1	1	1	3	1	1	1	2	2	2	3	1	1	2	3	2	1	1	2	2	1	2	2	3	2	2	1
*S_2_5	1	2	2	1	2	3	1	1	2	2	2	2	1	1	2	2	1	1	1	2	1	3	1	2	1	2	1	2	1	2	2	2	3	1	1	2	2	3	1	1	2	1	1	1	2	3	2	2	1
*S_2_6	1	2	1	1	3	3	1	2	2	1	3	1	1	2	3	1	1	3	1	2	1	3	1	2	1	3	1	2	1	3	3	1	3	1	1	2	1	1	1	1	2	1	1	2	2	1	1	3	1
*S_2_7	1	1	1	1	2	3	1	1	1	1	2	1	1	1	3	2	1	3	1	1	1	2	1	1	1	2	1	1	1	3	3	1	3	1	1	2	1	1	1	1	1	1	1	1	1	1	1	3	1
*S_2_8	1	1	2	1	3	3	1	2	2	1	3	1	1	2	3	2	1	3	1	1	1	3	1	2	1	3	1	2	1	3	3	1	3	1	1	2	1	1	1	1	2	1	2	2	2	1	1	3	1
*S_2_9	1	1	2	1	3	3	1	2	1	2	3	1	1	2	3	2	1	3	1	2	1	3	1	2	1	3	1	2	1	3	3	1	3	1	1	3	2	2	2	1	2	1	2	3	2	2	3	2	1
*S_2_10	1	1	2	1	3	3	1	2	1	2	3	1	1	2	3	2	1	3	1	2	1	3	1	2	1	3	1	2	1	3	3	1	3	1	1	2	2	2	3	1	2	1	2	3	2	2	3	2	1
*S_2_11	1	1	2	1	3	3	1	2	1	2	3	1	1	2	3	2	1	3	1	2	1	3	1	2	1	3	1	2	1	3	3	1	3	1	1	2	2	2	2	1	2	1	2	3	2	2	3	2	1
*S_2_12	1	1	2	1	3	3	1	2	1	2	3	1	1	2	3	2	1	3	1	2	1	3	1	2	1	3	1	2	1	3	3	1	3	1	1	2	2	2	2	1	2	1	2	3	2	2	3	2	1
*S_2_13	1	1	2	1	3	3	1	2	1	2	3	1	1	2	3	2	1	3	1	2	1	3	1	2	1	3	1	2	1	3	3	1	3	1	1	2	2	2	2	1	2	1	2	3	2	2	3	2	1
*S_2_14	1	1	2	1	3	3	1	2	1	2	3	1	1	2	3	2	1	3	1	2	1	3	1	2	1	3	1	2	1	3	3	1	3	1	1	2	2	2	2	1	2	1	2	3	2	2	3	2	1
*S_2_15	1	1	2	1	3	3	1	2	1	2	3	1	1	2	3	2	1	3	1	2	1	3	1	2	1	3	1	2	1	3	3	1	3	1	1	2	2	2	2	1	2	1	2	3	2	2	3	2	1
*S_2_16	1	1	2	1	3	3	1	2	1	2	3	1	1	2	3	2	1	3	1	2	1	3	1	2	1	3	1	2	1	3	3	1	3	1	1	2	2	2	3	1	2	1	2	3	2	2	3	2	1
*S_2_17	1	1	2	1	3	3	1	2	1	2	3	1	1	2	3	2	1	3	1	2	1	3	1	2	1	3	1	2	1	3	3	1	3	1	1	2	2	2	3	1	2	1	2	3	2	2	3	2	1
*S_2_18	1	1	1	1	3	3	1	2	1	2	3	1	1	2	3	2	1	3	1	2	1	3	1	2	1	3	1	2	1	3	3	1	3	1	1	2	2	2	2	1	2	1	2	3	2	2	3	2	1
*S_2_19	1	1	2	1	3	3	1	1	1	2	3	1	1	2	3	2	1	3	1	2	1	3	1	2	1	3	1	2	1	3	3	1	3	1	1	2	2	2	2	1	2	1	2	3	2	1	3	2	1
*S_2_20	1	1	2	1	3	3	1	2	1	2	3	1	1	2	3	2	1	3	1	2	1	3	1	2	1	3	1	2	1	3	3	1	3	1	1	2	2	2	3	1	2	1	2	3	2	2	3	2	1
*S_2_21	1	1	2	1	3	3	1	2	1	2	3	1	1	2	3	2	1	3	1	2	1	3	1	2	1	3	1	2	1	3	3	1	3	1	1	2	2	2	2	1	2	1	2	3	2	2	3	2	1
*S_2_22	1	1	2	1	3	3	1	2	1	2	3	1	1	2	3	2	1	3	1	2	1	3	1	2	1	3	1	2	1	3	3	1	3	1	1	2	2	2	3	1	2	1	2	3	2	1	3	2	1
*S_2_23	1	1	2	1	3	3	1	2	1	2	3	1	1	2	3	2	1	3	1	2	1	3	1	2	1	3	1	2	1	3	3	1	3	1	1	2	2	2	3	1	2	1	2	3	2	2	3	2	1
*S_2_24	1	1	2	1	3	3	1	2	1	2	3	1	1	2	3	2	1	3	1	2	1	3	1	2	1	3	1	2	1	3	3	1	3	1	1	2	2	2	3	1	2	1	2	3	2	2	3	2	1
*S_2_25	3	1	1	1	3	3	1	2	1	3	3	1	1	2	3	2	1	3	1	1	1	3	1	2	1	3	1	2	3	3	3	1	3	1	1	2	3	2	1	1	2	1	1	3	2	1	1	3	1
*S_2_26	3	1	1	1	3	3	1	2	2	3	3	1	1	2	3	2	1	3	1	1	1	3	1	2	1	3	1	2	3	3	3	1	3	1	1	2	3	2	1	1	2	1	2	3	2	1	1	3	1
*S_2_27	3	1	2	1	2	3	1	2	2	3	3	1	1	2	3	2	1	3	1	2	1	3	1	2	1	3	1	2	3	3	3	1	3	1	1	2	3	2	1	1	2	1	2	3	2	1	1	3	1
*S_2_28	3	1	2	1	2	3	1	2	2	3	3	1	1	2	3	2	1	3	1	2	1	3	1	2	1	3	1	2	3	3	3	1	3	1	1	2	3	2	1	1	2	1	2	3	2	1	1	3	1
*S_2_29	3	1	2	1	2	3	1	2	2	3	3	1	1	2	3	2	1	3	1	2	1	3	1	2	1	3	1	2	3	3	3	1	3	1	1	2	3	2	1	1	2	1	2	3	2	1	1	3	1
*S_2_30	3	1	2	1	2	3	1	2	2	3	3	1	1	2	3	2	1	3	1	2	1	3	1	2	1	3	1	2	3	3	3	1	3	1	1	2	3	2	1	1	2	1	2	3	2	1	1	3	1
*S_2_31	3	1	2	1	2	3	1	2	2	3	3	1	1	2	3	2	1	3	1	2	1	3	1	2	1	3	1	2	3	3	3	1	3	1	1	2	3	3	1	1	2	1	2	3	2	1	1	3	1
*S_2_32	3	1	2	1	2	3	1	2	1	3	3	1	1	2	3	2	1	3	1	2	1	3	1	2	1	3	1	2	3	3	3	1	3	1	1	2	3	2	1	1	2	1	2	3	2	1	1	3	1
*S_2_33	3	1	2	1	2	3	1	1	1	3	3	1	1	2	3	2	1	3	1	2	1	3	1	2	1	3	1	2	3	3	3	1	3	1	1	2	3	2	1	1	2	1	2	3	2	1	1	3	1
*S_2_34	3	1	2	1	2	3	3	1	2	3	3	1	3	2	3	2	1	1	1	2	1	3	1	2	1	3	1	2	3	3	3	1	3	1	1	2	3	2	1	1	1	1	2	3	2	1	1	2	1
*S_2_35	1	1	2	3	2	3	3	2	2	2	3	1	3	2	3	2	3	1	3	2	3	3	3	2	3	3	1	2	1	3	3	1	3	1	3	2	3	2	2	3	1	2	3	3	2	1	1	2	3
*S_2_36	1	1	1	1	2	3	3	1	1	2	3	1	3	2	3	2	1	1	1	2	1	3	1	2	1	3	1	2	1	3	3	1	3	1	1	2	2	2	2	1	1	1	2	3	2	2	3	2	1
*S_2_37	1	1	1	1	2	3	3	1	1	2	3	1	3	2	3	2	1	1	1	2	1	3	1	2	1	3	1	2	1	3	3	1	3	1	1	2	3	2	2	1	1	1	2	3	2	2	3	2	1
*S_2_38	1	1	1	1	2	3	3	2	1	2	3	2	3	2	3	2	1	1	1	2	1	3	1	2	1	3	3	2	1	3	3	2	3	1	1	2	2	2	2	1	1	1	2	3	2	2	3	2	1
*S_2_39	1	1	1	1	2	3	3	2	1	2	3	2	3	2	3	2	1	1	1	2	1	3	1	2	1	3	3	2	1	3	3	2	3	1	1	2	2	2	2	1	1	1	2	3	2	2	3	2	1
*S_2_40	2	1	2	1	2	3	3	2	1	2	3	2	3	2	3	2	1	1	1	2	1	3	1	2	1	3	3	2	1	3	3	2	3	1	1	1	2	2	2	1	1	1	2	2	2	1	1	2	1
*S_2_41	2	2	1	1	2	3	3	2	2	2	3	1	3	2	3	2	1	1	1	2	1	3	1	2	1	3	3	2	3	3	3	2	3	1	1	1	3	2	2	1	2	1	2	2	1	1	1	2	1
*S_2_42	2	2	1	1	2	3	3	2	2	2	3	1	3	1	2	2	1	3	1	2	1	3	1	2	1	3	2	2	3	3	3	2	1	1	1	1	2	2	3	1	1	2	2	2	2	1	1	3	1
*S_2_43	2	2	1	1	2	3	3	2	2	2	3	1	3	1	2	2	1	3	1	2	1	3	1	2	1	3	2	2	3	3	3	3	1	1	1	1	2	2	2	1	1	1	2	2	2	1	1	3	1
*S_2_44	2	2	2	1	2	3	3	2	2	2	3	1	3	1	2	2	1	3	1	2	1	3	1	2	1	3	3	2	3	3	3	3	1	1	1	1	2	2	2	1	1	1	2	2	2	3	1	3	1
*S_2_45	3	2	2	1	2	3	3	2	2	2	3	1	3	1	2	2	1	3	1	2	1	3	1	2	1	3	3	2	3	3	3	3	1	1	1	1	2	2	2	1	2	2	2	1	2	2	1	2	1
*S_2_46	3	2	2	1	2	3	3	2	2	2	3	1	3	1	2	2	1	3	1	2	1	3	1	2	1	3	3	2	3	3	3	3	1	1	1	1	2	2	2	1	2	2	2	1	2	2	1	2	1
*S_2_47	3	2	2	1	2	3	3	2	2	2	3	1	3	1	2	2	1	3	1	2	1	3	1	2	1	3	3	2	3	3	3	3	1	1	1	1	2	2	2	1	2	2	2	1	2	2	1	2	1
*S_2_48	2	2	2	1	2	1	3	3	2	2	3	3	3	2	2	1	1	1	2	2	1	1	1	2	1	1	3	2	3	1	1	3	1	3	1	2	2	2	2	1	2	1	3	2	2	2	3	1	1
*S_2_49	3	2	2	1	3	1	3	2	2	2	3	2	3	2	3	1	1	1	1	2	1	1	1	2	1	1	3	3	3	1	1	3	1	1	1	1	2	3	3	1	2	1	2	1	3	2	1	1	1
*S_2_50	3	2	2	1	3	1	3	2	2	2	3	2	3	2	3	1	1	1	1	2	1	1	1	2	1	1	3	3	3	1	1	3	3	1	1	1	3	3	3	1	2	1	2	2	3	2	1	1	1
*S_2_51	3	2	2	1	3	1	3	2	2	2	3	2	3	2	3	1	1	1	1	2	1	1	1	2	1	1	3	3	3	1	1	3	3	1	1	1	3	3	2	1	2	1	2	2	3	2	1	1	1
*S_2_52	2	2	2	3	3	1	3	2	2	2	3	2	3	2	3	2	3	1	2	2	3	1	3	2	3	1	3	2	3	1	1	3	3	1	3	1	3	3	2	3	3	3	2	2	2	2	1	2	3
*S_2_53	2	3	2	1	2	1	3	2	3	2	3	2	3	2	3	1	1	1	1	2	1	1	1	1	1	1	3	2	1	1	1	3	1	1	1	1	1	3	3	1	3	1	2	1	2	2	1	3	1
*S_3_1	1	2	3	1	3	3	3	2	2	1	3	1	3	2	3	3	1	3	1	2	1	3	1	2	1	3	3	2	3	3	3	3	1	1	1	2	2	3	1	1	3	1	2	2	2	2	1	3	1
*S_3_2	1	2	3	3	3	3	3	2	2	2	3	3	3	2	3	3	3	3	3	2	3	3	3	2	3	3	3	2	3	3	3	3	1	1	3	2	2	3	2	3	3	2	2	3	2	2	3	3	3
*S_3_3	1	1	2	1	2	3	3	2	1	2	1	3	3	2	1	3	1	3	1	2	1	3	1	2	1	3	1	2	3	3	3	1	1	1	1	2	2	2	2	1	1	1	2	3	2	2	3	3	1
*S_3_4	2	1	2	1	1	3	3	1	1	2	3	1	3	1	1	2	1	3	1	2	1	3	1	2	1	3	1	2	3	3	3	1	2	1	1	2	2	1	1	1	1	1	2	2	1	2	1	3	1
*S_3_5	2	1	2	1	1	3	3	1	1	2	3	1	3	1	1	2	1	3	1	2	1	3	1	2	1	3	1	2	3	3	3	1	2	1	1	2	2	1	1	1	1	1	2	2	1	2	1	3	1
*S_3_6	1	2	2	1	1	1	3	2	1	1	3	1	3	1	1	2	1	3	1	2	1	3	1	2	1	1	1	2	3	1	1	1	2	1	1	2	2	1	1	1	1	1	2	2	1	2	1	3	1
*S_3_7	1	1	2	1	1	1	3	2	1	1	3	1	3	1	1	2	1	3	1	2	1	2	1	2	1	1	1	2	3	1	1	1	2	1	1	2	2	1	1	1	1	1	2	2	1	2	1	3	1
*S_3_8	1	1	2	3	1	1	3	2	1	1	3	1	3	1	1	2	3	3	2	1	3	2	3	2	3	1	1	2	3	1	1	1	2	1	3	2	2	1	1	3	1	2	2	2	1	2	1	3	3
*S_3_9	1	1	2	1	1	1	3	2	1	1	1	1	3	1	1	2	1	3	1	1	1	1	1	2	1	1	1	2	3	1	1	1	2	1	1	2	2	1	1	1	1	2	2	2	2	2	3	3	1
*S_3_10	1	1	2	1	1	1	3	2	1	1	1	1	3	2	1	1	1	3	1	1	1	1	1	2	1	1	1	2	3	1	1	1	1	1	1	2	2	1	1	1	1	1	2	2	2	1	3	1	1
*S_3_11	1	1	2	1	1	1	3	2	1	1	1	1	3	2	1	1	1	3	1	2	1	1	1	2	1	1	1	2	3	1	1	1	1	1	1	2	3	1	1	1	1	1	2	2	2	2	3	1	1
*S_3_12	1	2	3	1	2	3	3	2	2	1	3	1	3	2	3	1	1	3	1	2	1	3	1	2	1	3	3	2	2	3	3	3	1	1	1	2	2	3	1	1	3	1	2	2	2	2	2	3	1
*S_3_13	1	2	3	1	2	3	3	2	2	1	3	1	3	2	2	1	1	3	1	1	1	3	1	2	1	3	3	2	2	3	3	3	1	1	1	2	2	3	1	1	3	1	2	2	2	2	2	3	1
*S_3_14	1	3	3	1	2	3	3	2	2	2	3	1	3	2	3	1	1	3	1	2	1	3	1	2	1	3	3	3	2	3	3	3	1	1	1	2	2	3	1	1	3	1	2	2	2	2	2	3	1
*S_3_15	2	1	2	1	1	1	1	2	1	2	1	3	1	2	1	2	1	3	1	2	1	1	1	1	1	1	1	2	2	2	1	2	3	1	1	2	2	1	2	1	1	1	2	2	2	2	3	1	1
*S_3_16	1	2	3	1	2	3	3	2	2	1	3	1	3	2	2	1	1	3	1	1	1	3	1	2	1	3	3	2	2	3	3	3	1	1	1	2	2	3	1	1	3	1	2	2	1	2	2	3	1
*S_3_17	2	2	3	1	2	3	3	2	2	1	3	1	3	2	3	1	1	3	1	2	1	3	1	2	1	3	3	3	2	3	3	3	1	1	1	2	2	3	2	1	3	1	2	2	2	2	2	3	1
*S_3_18	1	1	2	1	1	1	1	3	1	1	1	1	1	1	1	2	1	3	1	2	1	1	1	2	1	1	1	2	1	2	1	2	1	3	1	2	1	1	2	1	1	2	2	2	2	2	2	1	1
*S_3_19	1	1	2	1	1	1	1	3	1	1	1	1	1	1	1	2	1	3	1	2	1	1	1	2	1	1	1	2	1	2	1	2	1	3	1	2	1	1	2	1	1	2	2	2	2	2	2	1	1
*S_3_20	1	1	2	1	2	1	1	2	1	1	3	1	2	2	1	1	1	3	1	1	1	3	1	1	1	1	1	2	1	2	1	2	1	1	1	2	1	2	2	1	1	1	2	2	2	2	1	1	1
*S_3_21	1	2	2	1	3	1	3	2	2	1	3	3	3	2	3	1	1	1	1	2	1	3	1	1	1	1	3	2	1	2	1	3	1	1	1	2	1	3	2	1	3	1	2	2	2	2	1	2	1
*S_3_22	2	2	2	1	3	1	3	2	2	1	3	3	3	2	3	1	1	1	1	2	1	3	1	1	1	1	3	2	1	2	1	3	1	1	1	2	1	3	2	1	3	1	2	2	2	2	1	2	1
*S_3_23	1	2	2	1	3	1	3	2	2	1	3	3	3	2	3	1	1	1	1	2	1	3	1	1	1	1	3	2	1	2	1	3	1	1	1	2	1	3	2	1	3	1	2	2	2	2	1	2	1
*S_3_24	1	2	2	1	3	1	3	2	2	1	3	3	3	2	3	1	1	1	1	2	1	3	1	1	1	1	3	2	1	2	1	3	1	1	1	2	1	3	2	1	3	1	1	2	2	2	1	2	1
*S_3_25	1	2	2	1	2	1	3	2	2	2	3	1	3	2	3	1	1	1	1	2	1	3	1	1	1	1	3	2	1	2	1	3	1	1	1	2	1	3	2	1	3	1	2	2	2	2	1	2	1
*S_3_26	2	2	2	1	3	1	3	2	2	2	3	2	3	2	3	1	1	1	1	2	1	3	1	1	1	1	3	2	1	2	1	3	1	1	1	2	1	3	2	1	3	1	2	2	2	2	1	2	1
*S_3_27	1	2	2	1	3	1	3	2	2	1	3	2	3	2	3	1	1	1	1	1	1	3	1	1	1	1	3	2	1	2	1	3	1	1	1	2	1	3	2	1	3	1	2	2	2	2	1	2	1
*S_3_28	2	2	2	1	3	1	3	2	2	1	3	2	3	2	3	1	1	1	1	2	1	3	1	1	1	1	3	2	1	2	1	3	1	1	1	2	1	3	2	1	3	1	2	2	2	2	1	2	1
*S_3_29	2	2	2	1	3	1	3	2	2	2	3	2	3	2	3	1	1	1	1	2	1	3	1	1	1	1	3	2	1	2	1	3	1	1	1	2	1	3	2	1	3	1	2	2	2	2	1	2	1
*S_3_30	1	2	2	1	3	1	3	2	2	2	3	2	3	2	3	1	1	1	1	2	1	3	1	1	1	1	3	2	1	2	1	3	1	1	1	2	1	3	2	1	3	1	2	2	2	2	1	2	1
*S_3_31	2	2	2	1	3	1	3	2	2	1	3	2	3	2	3	1	1	1	1	2	1	3	1	2	1	1	3	2	1	2	1	3	1	1	1	2	1	3	2	1	3	1	2	2	2	2	1	2	1
*S_3_32	1	2	2	1	3	1	3	2	2	1	3	2	3	2	3	1	1	1	1	2	1	3	1	1	1	1	3	2	1	2	1	3	1	1	1	2	1	3	2	1	3	1	2	2	2	2	1	2	1
*S_3_33	2	2	2	1	3	1	3	2	2	1	3	2	3	2	3	1	1	1	1	2	1	3	1	1	1	1	3	2	1	2	1	3	1	1	1	2	1	3	2	1	3	1	2	2	2	2	1	2	1
*S_3_34	2	2	2	1	3	1	3	2	2	1	3	2	3	2	3	1	1	1	1	2	1	3	1	1	1	1	3	2	1	2	1	3	1	1	1	2	1	3	2	1	3	1	2	2	2	2	1	2	1
*S_3_35	2	2	2	1	3	1	3	2	2	1	3	2	3	2	3	2	1	1	1	2	1	3	1	2	1	1	3	3	1	2	1	3	1	1	1	2	1	3	2	1	3	1	2	2	2	2	1	2	1
*S_3_36	2	2	2	1	3	1	3	2	2	1	3	2	3	2	3	1	1	1	1	2	1	3	1	2	1	1	3	2	1	2	1	3	1	1	1	2	1	3	2	1	3	1	2	2	2	2	1	2	1
*S_3_37	1	2	2	1	2	1	3	2	2	1	3	1	3	2	2	1	1	1	1	1	1	3	1	2	1	1	3	2	1	2	1	3	1	1	1	2	1	3	2	1	3	1	2	2	2	2	1	2	1
*S_3_38	1	2	2	1	3	1	3	2	2	1	3	2	3	2	3	2	1	1	1	2	1	3	1	2	1	1	3	2	1	2	1	3	1	1	1	2	1	3	2	1	3	1	2	2	2	2	1	2	1
*S_3_39	1	2	2	1	3	1	3	2	3	2	3	2	3	2	3	2	1	1	1	2	1	3	1	2	1	1	3	3	1	2	1	3	1	1	1	2	1	3	2	1	3	1	2	2	2	3	1	2	1
*S_3_40	2	2	2	1	3	1	3	2	2	1	3	2	3	2	3	2	1	1	1	2	1	3	1	2	1	1	3	3	1	2	1	3	1	1	1	2	1	3	2	1	3	1	2	2	2	2	1	2	1
*S_3_41	1	2	2	1	3	1	3	2	2	1	3	2	3	2	3	1	1	1	1	2	1	3	1	1	1	1	3	2	1	2	1	3	1	1	1	2	1	3	2	1	3	1	2	2	2	2	1	2	1
*S_3_42	1	2	2	1	2	1	3	2	2	1	3	1	3	2	3	1	1	1	1	2	1	3	1	1	1	1	3	2	1	2	1	3	1	1	1	2	1	3	2	1	3	1	2	2	2	3	1	2	1
*S_3_43	1	2	2	1	3	1	3	1	2	1	3	3	3	2	3	2	1	1	1	1	1	3	1	1	1	1	3	2	1	2	1	3	1	1	1	1	1	3	2	1	3	1	2	1	2	2	1	2	1
*S_3_44	2	2	2	1	3	1	3	2	2	2	3	3	3	2	3	1	1	1	1	2	1	3	1	1	1	1	3	2	1	2	1	3	1	1	1	1	1	3	2	1	3	1	2	1	2	2	1	2	1
*S_3_45	1	2	2	1	2	1	3	2	2	2	3	2	3	2	2	1	1	1	1	2	1	3	1	1	1	1	3	2	1	2	1	3	1	1	1	1	1	3	2	1	3	1	2	1	2	2	1	2	1
*S_3_46	1	2	2	1	2	1	3	2	2	2	3	2	3	2	2	1	1	1	1	2	1	3	1	1	1	1	3	2	1	2	1	3	1	1	1	1	1	3	2	1	3	1	2	1	2	2	1	2	1
*S_3_47	2	2	2	1	2	1	3	2	2	2	3	2	3	2	2	1	1	1	1	2	1	3	1	1	1	1	3	2	1	2	1	3	1	1	1	1	1	3	2	1	3	1	2	1	2	2	1	2	1
*S_3_48	1	2	2	1	2	1	3	2	2	2	3	2	3	2	2	1	1	1	1	2	1	3	1	1	1	1	3	2	1	2	1	3	1	1	1	1	1	3	2	1	3	1	2	1	2	2	1	2	1
*S_3_49	1	2	2	1	2	1	3	2	2	2	3	2	3	2	2	1	1	1	1	2	1	3	1	1	1	1	3	2	1	2	1	3	1	1	1	1	1	3	2	1	3	1	2	1	2	2	1	2	1
*S_3_50	1	2	2	1	3	1	3	2	2	2	3	3	3	2	3	1	1	1	1	2	1	3	1	1	1	1	3	2	1	2	1	3	1	1	1	1	1	3	2	1	3	1	2	1	2	2	1	2	1
*S_3_51	1	2	2	1	3	1	3	2	2	2	3	3	3	2	3	1	1	1	1	2	1	3	1	1	1	1	3	2	1	2	1	3	1	1	1	1	1	3	2	1	3	1	2	1	2	2	1	2	1
*S_3_52	1	2	2	1	3	1	3	2	2	2	3	3	3	2	3	2	1	1	1	2	1	3	1	2	1	1	3	2	2	2	1	3	1	1	1	1	2	3	2	1	3	1	2	1	2	2	1	2	1
*S_3_53	1	2	2	1	3	1	3	2	2	2	3	3	3	2	3	1	1	1	1	2	1	3	1	1	1	1	3	2	1	2	1	3	1	1	1	1	1	3	2	1	3	1	2	1	2	2	1	2	1
*S_3_54	1	2	2	1	3	1	3	2	2	2	3	3	3	2	3	1	1	1	1	2	1	3	1	1	1	1	3	2	1	2	1	3	1	1	1	1	2	3	2	1	3	1	2	1	2	2	1	2	1
*S_3_55	1	2	2	1	3	1	3	1	2	2	3	3	3	2	3	1	1	1	1	1	1	3	1	1	1	1	3	2	1	3	1	3	1	1	1	1	1	3	2	1	3	1	2	1	2	2	1	2	1
*S_3_56	1	2	2	1	3	1	3	2	2	1	1	3	2	2	3	1	1	1	1	2	1	3	1	2	1	1	3	2	1	3	1	3	1	1	1	1	1	3	1	1	3	2	2	1	2	2	1	3	1
*S_3_57	1	2	2	1	3	1	3	2	2	1	1	3	3	2	3	1	1	1	1	2	1	3	1	2	1	1	3	2	1	3	1	3	1	1	1	1	1	3	2	1	3	1	2	1	2	3	1	3	1
*S_3_58	1	2	2	1	3	1	3	2	2	1	1	3	3	2	3	1	1	1	1	2	1	3	1	2	1	1	3	2	1	3	1	3	1	1	1	1	1	3	2	1	3	1	2	1	2	3	1	3	1
*S_3_59	1	2	2	1	3	1	3	2	2	1	1	3	3	2	3	1	1	1	1	2	1	3	1	1	1	3	3	2	1	3	1	3	1	1	1	1	1	3	1	1	3	1	2	1	2	2	1	3	1
*S_3_60	1	2	2	1	3	1	3	2	2	1	1	2	3	2	3	1	1	1	1	2	1	3	1	2	1	3	3	2	1	3	1	3	1	1	1	1	1	3	3	1	2	1	2	1	2	3	1	2	1
*S_3_61	2	2	2	1	3	1	3	2	2	1	1	2	3	2	3	1	1	1	1	2	1	3	1	2	1	3	3	2	3	3	1	3	3	1	1	1	2	3	3	1	2	1	2	2	2	2	1	2	1
*S_3_62	2	2	2	1	2	3	3	2	2	1	1	2	3	2	2	1	1	2	1	2	1	3	1	2	1	3	3	1	2	3	3	3	3	1	1	2	2	3	2	1	3	1	2	2	2	3	1	2	1
*S_3_63	1	1	2	1	2	3	3	1	2	1	1	1	3	2	2	2	1	1	1	2	1	3	1	2	1	3	3	1	2	3	3	3	1	1	1	2	3	2	2	1	3	1	3	3	1	2	1	2	1
*S_3_64	1	1	3	1	2	3	3	1	2	1	1	1	3	2	1	2	1	1	1	2	1	3	1	2	1	3	3	1	2	3	3	3	1	1	1	2	3	1	2	1	3	1	3	3	1	2	1	2	1
*S_3_65	1	1	3	1	3	3	3	2	2	1	1	3	3	2	2	2	1	1	1	2	1	3	1	2	1	3	3	1	1	3	3	2	2	3	1	2	2	2	2	1	2	2	2	3	1	2	3	2	1
*S_4_1	2	3	3	1	2	3	3	2	2	2	3	2	3	2	3	2	1	3	1	2	1	3	1	2	1	3	3	2	3	3	3	3	3	1	1	2	2	3	1	1	2	2	2	3	2	2	2	3	1
*S_4_2	1	3	1	1	3	1	3	2	2	1	3	1	3	2	3	2	1	1	1	2	1	1	1	2	1	1	1	2	1	1	1	1	1	1	1	2	1	2	1	1	1	1	2	2	2	2	2	1	1
*S_4_3	1	3	1	1	3	1	3	2	2	1	3	2	3	2	3	2	1	1	1	2	1	1	1	2	1	1	1	3	1	1	1	1	1	1	1	2	1	2	1	1	1	1	2	2	1	2	2	1	1
*S_4_4	2	3	1	1	2	3	3	2	2	2	3	3	3	2	3	2	1	3	1	2	1	3	1	2	1	3	3	3	3	3	3	3	3	1	1	2	3	3	3	1	2	1	2	3	2	3	3	3	1
*S_4_5	1	2	1	1	2	2	3	1	1	2	3	3	3	2	3	1	1	2	1	2	1	2	1	2	1	2	2	3	2	2	2	2	2	1	1	2	2	3	3	1	1	1	2	3	2	3	3	2	1
*S_4_6	1	3	3	3	3	2	3	1	2	1	3	1	3	2	3	1	2	1	3	2	2	3	1	1	1	1	1	2	1	3	3	1	1	1	1	2	1	2	3	3	1	2	2	2	1	2	3	1	3
*S_4_7	3	2	1	1	2	3	3	2	2	2	3	2	3	2	3	2	1	3	1	2	1	3	1	2	1	3	3	3	3	3	3	3	3	1	1	2	3	3	3	1	2	1	2	3	2	2	3	3	1
*S_4_8	1	2	3	1	2	1	1	2	1	1	3	1	1	2	2	1	1	1	1	2	1	3	1	1	1	1	1	1	1	3	1	1	1	1	1	2	1	2	3	1	1	1	2	2	2	1	3	1	1
*S_4_9	1	2	1	3	2	1	1	2	2	2	3	1	1	2	2	2	2	1	3	2	2	3	1	2	1	1	1	2	1	3	1	1	1	1	1	2	1	2	3	3	1	2	1	1	2	2	3	1	3
*S_4_10	3	3	1	3	2	2	2	2	2	2	3	1	2	2	2	2	2	2	3	2	2	3	1	2	1	2	2	3	2	3	2	2	2	1	1	2	2	3	3	3	1	2	1	1	2	2	3	2	3
*S_4_11	3	3	3	3	2	3	3	2	2	2	3	2	3	2	2	2	2	3	3	2	2	3	1	2	1	3	3	3	3	3	3	3	3	1	1	2	3	3	3	3	2	2	2	2	2	2	3	3	3
*S_4_12	3	3	3	3	2	3	3	2	2	2	3	2	3	2	2	2	3	3	3	2	2	3	1	2	1	3	3	3	3	3	3	3	3	1	1	2	3	3	3	3	2	2	2	2	2	2	3	3	3
*S_4_13	1	2	3	3	2	1	1	2	2	2	3	1	1	2	2	2	2	1	3	2	2	3	1	2	1	1	1	2	2	3	1	1	1	1	1	2	2	2	3	3	1	2	2	1	2	2	3	1	3
*S_4_14	2	2	3	3	2	1	1	2	2	2	3	1	1	2	2	2	2	1	3	2	2	3	1	2	1	1	1	2	2	3	1	1	1	1	1	2	2	2	3	3	1	2	2	1	2	2	3	1	3
*S_4_15	1	2	3	3	2	1	1	2	2	2	3	1	1	2	2	2	2	1	3	2	2	3	1	1	1	1	1	2	2	3	1	1	1	1	1	2	2	2	3	3	1	2	2	1	2	1	3	1	3
*S_4_16	2	2	3	3	2	1	1	2	2	2	3	1	1	2	2	2	2	1	3	2	2	3	1	2	1	1	1	2	2	3	1	1	1	1	1	2	2	2	3	3	1	2	2	1	2	2	3	1	3
*S_4_17	1	3	1	1	3	1	1	1	2	2	3	1	1	2	3	2	1	1	1	3	1	1	1	1	1	1	1	1	1	1	1	1	1	1	1	2	1	2	3	1	1	1	1	1	2	1	1	1	1
*S_4_18	1	3	1	1	3	1	1	2	2	2	3	1	1	2	3	2	1	1	1	3	1	1	1	2	1	1	1	1	1	1	1	1	1	1	1	2	1	2	3	1	1	1	1	1	2	1	1	1	1
*S_4_19	1	3	1	1	3	1	1	2	2	2	3	1	1	2	3	2	1	1	1	3	1	1	1	2	1	1	1	1	1	1	1	1	1	1	1	2	1	2	3	1	1	1	1	1	2	1	1	1	1
*S_4_20	1	3	1	1	3	1	1	2	2	1	3	1	1	2	3	2	1	1	1	3	1	1	1	2	1	1	1	1	1	1	1	1	1	1	1	2	1	2	3	1	1	1	1	1	2	2	1	1	1
*S_4_21	1	3	1	1	3	1	1	2	2	2	3	1	1	2	3	2	1	1	1	3	1	1	1	2	1	1	1	1	1	1	1	1	1	1	1	2	1	2	3	1	1	1	1	1	2	2	1	1	1
*S_4_22	3	3	3	1	2	1	1	2	1	2	3	1	1	2	2	2	1	1	1	2	1	1	1	2	1	1	1	2	3	1	1	1	1	1	1	2	1	2	3	1	1	1	2	1	2	2	1	1	1
*S_4_23	3	3	3	1	2	1	1	1	1	1	3	1	1	2	2	2	1	1	1	2	1	1	1	2	1	1	1	1	3	1	1	1	1	1	1	2	1	2	3	1	1	1	2	1	2	1	1	1	1
*S_4_24	2	2	1	1	1	1	1	1	1	2	1	1	1	2	1	1	1	1	1	2	1	1	1	2	1	1	1	1	3	1	1	1	3	1	1	1	1	1	3	1	2	1	1	2	2	2	3	1	1
*S_4_25	3	2	1	1	1	1	1	1	1	1	1	1	1	2	1	1	1	1	1	2	1	1	1	2	1	1	1	2	3	1	1	1	3	1	1	1	1	1	3	1	1	1	1	2	2	2	1	1	1
*S_4_26	3	2	1	1	1	1	1	1	1	2	1	1	1	2	1	1	1	1	1	2	1	1	1	2	1	1	1	2	3	1	1	1	3	1	1	2	2	1	3	1	2	1	1	3	2	2	3	1	1
*S_4_27	1	1	1	1	1	1	1	2	2	2	1	1	1	2	1	2	1	1	2	2	1	1	1	2	1	1	1	2	1	1	1	1	1	3	1	2	1	1	3	1	1	2	3	1	2	2	3	1	1
*S_4_28	1	1	1	1	1	1	1	1	1	2	1	1	1	2	1	2	1	1	1	2	1	1	1	2	1	1	1	2	1	1	1	1	1	1	1	2	1	1	3	1	1	1	2	1	2	2	3	1	1
*S_4_29	1	1	1	1	1	1	1	1	1	2	1	1	1	2	1	2	1	1	1	2	1	1	1	2	1	1	1	2	1	1	1	1	1	1	1	2	1	1	3	1	2	1	2	1	2	2	3	1	1
*S_4_30	1	1	1	1	1	1	1	1	1	2	1	1	1	2	1	2	1	1	1	2	1	1	1	2	1	1	1	2	1	1	1	1	1	1	1	2	1	1	3	1	2	1	2	1	2	2	3	1	1
*S_4_31	1	1	1	3	1	1	1	1	1	2	1	1	1	2	1	1	3	1	3	2	3	1	3	1	3	1	1	1	1	1	1	1	1	1	3	1	1	1	3	3	2	2	1	1	2	1	3	1	3
*S_4_32	3	1	1	3	1	1	1	1	2	2	1	2	1	2	1	2	3	1	3	2	3	1	3	2	3	1	1	1	3	1	1	1	2	1	3	2	1	1	3	3	2	2	2	2	2	2	3	1	3
*S_4_33	1	1	1	1	2	1	1	1	2	2	1	3	1	2	2	2	1	1	1	2	1	1	1	2	1	1	1	1	1	1	1	1	1	1	1	2	1	1	3	1	2	1	2	2	3	2	3	1	1
*S_4_34	1	1	1	1	2	1	1	1	2	1	1	1	1	2	2	1	1	1	1	2	1	1	1	2	1	1	1	1	1	1	1	1	1	1	1	1	1	1	3	1	1	1	2	1	2	2	1	1	1
*S_4_35	1	1	1	1	2	1	1	1	2	1	1	1	1	2	1	1	1	1	1	1	1	1	1	1	1	1	1	1	1	1	1	1	1	1	1	2	1	1	3	1	1	1	1	1	2	1	1	1	1
*S_4_36	1	1	1	1	2	1	1	1	2	1	1	1	1	2	1	1	1	1	1	1	1	1	1	1	1	1	1	1	1	1	1	1	1	1	1	2	1	1	3	1	1	1	1	1	2	1	1	1	1
*S_4_37	1	1	1	1	1	1	1	1	2	1	1	1	1	2	1	1	1	1	1	1	1	1	1	2	1	1	1	1	1	1	1	1	1	1	1	2	1	1	3	1	1	1	1	1	2	1	1	1	1
*S_4_38	1	1	1	1	1	1	1	1	2	2	1	3	1	2	1	1	1	1	1	2	1	1	1	2	1	1	1	1	1	1	1	1	1	3	1	2	1	1	3	1	1	1	2	2	3	2	3	1	1
*S_4_39	1	1	1	1	2	1	1	1	2	1	1	1	1	2	2	1	1	1	1	2	1	1	1	1	1	1	1	2	1	1	1	1	1	1	1	2	1	1	3	1	1	1	1	1	2	1	1	1	1
*S_4_40	1	2	2	1	3	3	3	2	2	1	3	1	3	2	3	2	1	3	1	3	1	3	1	2	1	3	3	2	3	3	3	3	3	1	1	2	3	3	3	1	3	1	2	2	3	2	1	3	1
*S_4_41	1	1	2	1	1	3	1	1	2	2	1	1	1	2	1	1	1	3	1	2	1	1	1	2	1	2	1	2	1	2	3	1	1	1	1	2	1	1	3	1	1	1	1	1	2	1	1	3	1
*S_4_42	1	1	2	3	2	3	1	1	1	2	1	1	1	2	1	2	3	3	3	2	3	1	3	2	3	2	1	2	1	2	3	1	1	1	3	2	1	1	3	3	1	2	2	1	2	1	1	3	3
*S_4_43	1	1	2	1	2	3	1	1	2	2	1	1	1	2	2	1	1	3	1	2	1	1	1	2	1	2	1	2	1	2	3	1	1	1	1	2	1	1	3	1	1	1	2	1	2	2	1	3	1
*S_4_44	1	1	2	1	2	3	1	1	2	2	1	3	1	2	2	1	1	2	1	2	1	3	1	2	1	3	1	2	1	3	3	1	1	1	1	2	1	1	2	1	1	1	2	1	2	2	1	3	1
*S_4_45	1	1	2	1	2	3	1	1	2	2	1	3	1	2	2	1	1	2	1	2	1	3	1	2	1	3	1	2	1	3	3	1	1	1	1	2	1	1	2	1	1	1	2	1	2	2	1	3	1
*S_4_46	1	1	2	1	2	3	1	1	2	2	1	3	1	2	2	1	1	2	1	2	1	3	1	2	1	3	1	2	1	3	3	1	1	1	1	2	1	1	2	1	1	1	2	1	2	2	1	3	1
*S_5_1	1	1	3	1	1	1	1	2	2	2	1	1	1	1	1	1	1	3	1	3	1	1	1	1	1	1	1	2	1	1	1	2	2	1	1	1	3	2	3	1	1	1	3	3	2	3	1	1	1
*S_5_2	2	1	3	1	2	1	1	2	2	2	1	1	1	1	1	1	1	3	1	3	1	1	1	1	1	1	1	2	1	1	1	2	2	1	1	1	3	2	3	1	1	1	3	3	2	2	1	1	1
*S_5_3	1	1	3	1	1	1	1	2	2	2	1	1	1	2	1	1	1	3	1	2	1	1	1	1	1	1	1	2	1	1	1	2	2	1	1	2	3	2	3	1	1	1	2	3	2	3	3	1	1
*S_5_4	1	1	3	1	1	1	1	2	2	2	1	1	1	1	1	1	1	3	1	2	1	1	1	1	1	1	1	2	1	1	1	2	2	1	1	1	3	1	3	1	1	1	3	3	2	3	1	1	1
*S_5_5	1	1	3	1	1	1	1	2	2	2	1	1	1	1	1	1	1	3	1	2	1	1	1	1	1	1	1	2	1	1	1	2	2	1	1	1	3	1	3	1	1	1	3	3	2	3	1	1	1
*S_5_6	1	1	3	1	1	1	1	2	2	2	1	1	1	1	1	1	1	3	1	2	1	1	1	1	1	1	1	2	1	1	1	2	2	1	1	1	3	1	3	1	1	1	3	3	2	3	1	1	1
*S_5_7	1	1	3	1	1	1	1	2	2	2	1	1	1	1	1	1	1	3	1	2	1	1	1	1	1	1	1	2	1	1	1	2	2	1	1	1	3	1	3	1	1	1	3	3	2	2	1	1	1
*S_5_8	1	1	3	1	2	1	1	2	2	2	1	1	1	1	1	1	1	3	1	2	1	1	1	1	1	1	1	2	1	1	1	2	2	1	1	1	3	1	3	1	1	1	3	3	2	3	1	1	1
*S_5_9	1	1	3	1	1	1	1	2	2	2	1	1	1	1	1	1	1	3	1	2	1	1	1	1	1	1	1	2	1	1	1	2	2	1	1	1	3	1	3	1	1	1	2	3	2	2	1	1	1
*S_5_10	1	1	3	1	1	1	1	2	2	2	1	1	1	1	1	1	1	3	1	2	1	1	1	1	1	1	1	1	1	1	1	2	2	1	1	1	3	1	3	1	1	1	2	3	2	2	1	1	1
*S_5_11	1	1	3	1	1	1	1	2	2	2	1	1	1	2	1	1	1	3	1	2	1	1	1	1	1	1	1	1	1	1	1	2	2	1	1	1	3	1	3	1	1	1	2	3	2	3	3	1	1
*S_5_12	1	1	3	3	1	1	1	2	2	3	1	1	1	2	1	2	3	3	3	2	3	1	3	1	3	1	1	2	1	1	1	3	1	1	3	2	2	1	1	3	1	2	3	2	2	3	1	1	3
*S_5_13	1	1	3	1	2	1	1	2	2	2	1	1	1	1	1	1	1	3	1	2	1	1	1	2	1	1	1	1	1	1	1	2	1	1	1	1	2	1	1	1	1	1	2	2	2	3	1	1	1
*S_5_14	1	2	3	1	2	3	3	2	2	2	3	3	3	2	3	1	1	3	1	2	1	3	1	2	1	3	3	2	1	3	3	3	3	1	1	1	2	3	1	1	3	1	2	2	2	2	1	3	1
*S_5_15	1	2	3	1	2	3	3	2	2	2	3	3	3	2	3	1	1	3	1	2	1	3	1	2	1	3	3	2	1	3	3	3	3	1	1	1	2	3	1	1	3	1	2	2	2	2	1	3	1
*S_5_16	1	1	3	1	1	1	1	2	2	2	1	1	1	1	1	1	1	3	1	3	1	1	1	2	1	1	1	1	1	1	1	3	3	1	1	1	2	1	1	1	2	1	2	2	3	3	1	1	1
*S_5_17	1	2	3	1	2	3	3	2	2	2	3	3	3	2	3	1	1	3	1	2	1	3	1	2	1	3	3	2	1	3	3	3	3	1	1	1	2	3	1	1	3	1	2	2	2	3	1	3	1
*S_5_18	1	1	3	1	1	1	1	2	2	2	1	1	1	1	1	1	1	3	1	2	1	1	1	2	1	1	1	1	1	1	1	2	3	1	1	1	2	1	1	1	2	1	2	2	2	2	1	1	1
*S_5_19	1	1	3	1	1	1	1	2	2	2	1	1	1	1	1	1	1	3	1	2	1	1	1	2	1	1	1	1	1	1	1	2	3	1	1	1	2	1	1	1	2	1	2	2	2	3	1	1	1
*S_5_20	1	1	3	1	1	1	1	2	2	2	1	1	1	1	1	1	1	3	1	2	1	1	1	2	1	1	1	1	1	1	1	2	3	1	1	1	2	1	1	1	2	1	2	2	2	2	1	1	1
*S_5_21	1	1	3	1	1	1	1	2	2	2	1	1	1	1	1	1	1	3	1	2	1	1	1	2	1	1	1	1	1	1	1	2	3	1	1	1	2	1	1	1	2	1	2	2	2	3	1	1	1
*S_5_22	1	1	3	1	1	1	1	2	2	2	1	1	1	1	1	1	1	3	1	2	1	1	1	2	1	1	1	1	1	1	1	2	3	1	1	1	2	1	1	1	2	1	2	2	2	2	1	1	1
*S_5_23	1	1	3	1	1	1	1	2	2	2	1	1	1	1	1	1	1	3	1	2	1	1	1	2	1	1	1	1	1	1	1	2	3	1	1	1	2	1	1	1	2	1	2	2	2	3	1	1	1
*S_5_24	1	1	3	1	1	1	1	2	2	2	1	1	1	1	1	1	1	3	1	2	1	1	1	2	1	1	1	1	1	1	1	2	3	1	1	1	2	1	1	1	2	1	2	2	2	2	1	1	1
*S_5_25	1	1	3	1	1	1	1	2	2	2	1	1	1	1	1	1	1	3	1	2	1	1	1	2	1	1	1	1	1	1	1	2	3	1	1	1	2	1	1	1	2	1	2	2	2	2	1	1	1
*S_5_26	1	1	3	1	1	1	1	2	2	2	1	1	1	1	1	1	1	3	1	3	1	1	1	2	1	1	1	1	1	1	1	3	3	1	1	1	2	1	1	1	2	1	2	2	3	2	1	1	1
*S_5_27	1	1	3	1	1	1	1	2	2	2	1	1	1	1	1	1	1	3	1	2	1	1	1	2	1	1	1	1	1	1	1	2	3	1	1	1	2	1	1	1	2	1	2	2	2	2	1	1	1
*S_5_28	1	1	3	1	1	1	1	2	2	2	1	1	1	1	1	1	1	3	1	2	1	1	1	2	1	1	1	1	1	1	1	3	3	1	1	1	2	1	1	1	2	1	2	2	2	3	1	1	1
*S_5_29	1	1	3	1	1	1	1	2	2	2	1	1	1	1	1	1	1	3	1	2	1	1	1	2	1	1	1	1	1	1	1	2	3	1	1	1	2	1	1	1	2	1	2	2	2	3	1	1	1
*S_5_30	1	1	3	1	1	1	1	2	2	2	1	1	1	1	1	1	1	3	1	2	1	1	1	2	1	1	1	1	1	1	1	2	3	1	1	1	2	1	1	1	2	1	2	2	2	3	1	1	1
*S_5_31	1	1	3	1	1	1	1	2	2	2	1	1	1	1	1	1	1	3	1	2	1	1	1	2	1	1	1	1	1	1	1	3	3	1	1	1	2	1	1	1	2	1	2	2	2	3	1	1	1
*S_5_32	1	2	2	1	1	1	1	2	2	2	1	1	1	1	1	1	1	3	1	2	1	1	1	2	1	1	2	2	1	1	1	3	3	1	1	2	2	1	2	1	2	1	2	2	2	2	1	1	1
*S_5_33	3	2	2	1	1	1	1	2	2	2	1	2	1	2	1	1	1	3	1	2	1	1	1	2	1	1	2	1	3	1	1	2	3	1	1	2	3	1	2	1	2	1	2	3	2	2	1	2	1
*S_5_34	2	2	2	1	1	1	1	2	2	2	1	2	1	1	1	1	1	3	1	2	1	1	1	2	1	1	2	1	3	1	1	2	3	1	1	2	3	1	2	1	2	1	2	3	2	2	1	2	1
*S_5_35	1	2	3	1	2	1	3	2	2	2	1	3	2	2	3	1	1	3	1	2	1	1	1	1	1	1	2	1	1	1	1	2	2	1	1	1	2	1	2	1	2	1	2	2	2	2	1	2	1
*S_5_36	1	2	3	1	2	1	3	2	2	2	2	3	3	2	2	2	1	3	1	2	1	1	1	2	1	1	2	2	1	1	1	1	2	1	1	2	2	2	2	1	2	1	2	2	2	2	3	2	1
*S_5_37	1	2	3	1	2	1	3	2	2	2	2	3	3	2	2	1	1	3	1	2	1	1	1	1	1	1	2	2	1	1	1	1	2	1	1	1	2	2	2	1	2	1	2	2	2	2	3	2	1
*S_5_38	1	2	3	1	2	1	3	2	2	2	3	3	3	2	2	2	1	3	1	2	1	1	1	2	1	1	2	2	1	1	1	1	1	1	1	2	1	1	2	1	2	1	2	2	2	2	3	2	1
*S_5_39	1	2	3	1	2	1	3	3	2	2	3	3	3	2	2	2	1	3	2	2	1	1	1	2	1	1	2	2	1	1	1	2	1	1	1	2	1	2	3	1	3	1	3	2	2	3	3	1	1
*S_5_40	1	2	3	1	2	1	3	2	2	2	3	3	3	2	2	2	1	3	1	2	1	1	1	2	1	1	2	2	1	1	1	2	1	1	1	2	1	2	3	1	3	1	2	2	2	3	3	1	1
*S_5_41	1	2	3	1	2	1	3	2	2	2	3	3	3	2	2	2	1	3	1	2	1	1	1	2	1	1	2	2	1	1	1	3	1	1	1	2	1	2	3	1	3	1	3	2	2	3	3	2	1
*S_5_42	1	2	3	1	2	1	3	2	2	2	3	3	3	2	2	2	1	3	1	2	1	1	1	2	1	1	2	2	1	1	1	2	1	1	1	2	1	2	1	1	3	1	2	2	1	3	3	2	1
*S_5_43	1	2	3	1	2	1	3	2	2	2	3	3	3	2	2	2	1	3	1	2	1	1	1	2	1	1	2	2	1	1	1	2	1	1	1	2	1	2	1	1	3	1	2	2	1	3	3	2	1
*S_5_44	1	2	3	1	2	1	3	2	2	2	3	3	3	2	2	2	1	3	1	3	1	1	1	1	1	1	2	2	1	1	1	2	1	1	1	2	1	2	1	1	3	2	2	2	1	3	3	2	1
*S_5_45	1	3	2	1	3	1	3	2	2	2	3	3	3	2	3	2	1	3	1	2	1	1	1	2	1	1	3	2	1	1	1	3	1	1	1	3	1	2	1	1	3	1	2	2	1	3	3	1	1
*S_6_1	3	1	2	1	1	1	3	2	2	2	3	3	3	2	2	1	1	2	1	2	1	1	1	1	1	1	3	3	3	1	1	3	1	1	1	1	2	3	2	1	2	1	2	2	3	2	1	1	1
*S_6_2	3	1	1	3	1	1	3	2	2	2	3	3	3	2	2	1	3	2	3	2	3	1	3	1	3	1	3	2	1	1	1	3	1	1	3	2	2	3	3	3	2	2	2	3	2	2	3	1	3
*S_6_3	3	1	1	1	1	1	3	2	2	1	3	3	3	2	2	1	1	2	1	2	1	1	1	1	1	1	3	2	1	1	1	3	1	1	1	1	2	3	2	1	2	1	2	3	2	2	1	1	1
*S_6_4	3	2	1	1	2	1	3	2	2	1	3	3	3	2	2	1	1	1	1	2	1	1	1	1	1	1	3	2	1	1	1	3	1	1	1	1	2	3	2	1	1	1	2	3	2	2	1	1	1
*S_6_5	3	2	1	1	2	1	3	2	2	1	3	3	3	2	2	1	1	1	1	2	1	1	1	1	1	1	3	2	1	1	1	3	1	1	1	1	2	3	2	1	1	1	2	3	2	2	1	1	1
*S_6_6	3	2	2	1	2	1	3	2	2	2	3	1	3	2	2	1	1	1	1	3	1	1	1	1	1	1	3	2	3	1	1	3	3	1	1	1	3	3	2	1	1	1	2	3	2	2	1	1	1
*S_6_7	3	2	2	1	2	1	3	2	2	2	3	1	3	2	2	1	1	1	1	3	1	1	1	1	1	1	3	2	3	1	1	3	3	1	1	1	3	3	2	1	1	1	2	3	2	2	1	1	1
*S_6_8	3	2	1	1	2	1	3	2	2	1	3	1	3	2	3	1	1	1	1	3	1	1	1	1	1	1	3	2	1	1	1	3	1	1	1	2	3	3	2	1	1	1	2	3	3	2	1	1	1
*S_6_9	3	2	3	1	3	3	3	2	2	1	3	1	3	2	3	2	1	3	1	2	1	3	1	2	1	3	3	3	1	3	3	3	1	1	1	2	3	3	2	1	3	1	2	3	3	2	1	3	1
*S_6_10	3	2	1	1	2	1	3	2	2	1	3	1	3	2	2	1	1	1	1	2	1	1	1	1	1	1	3	2	1	1	1	3	1	1	1	2	3	3	2	1	1	1	2	3	3	2	1	1	1
*S_6_11	2	2	3	1	3	3	3	2	2	1	3	1	3	2	3	2	1	3	1	2	1	3	1	2	1	3	3	3	1	3	3	3	1	1	1	2	3	3	2	1	3	1	2	3	3	2	1	3	1
*S_6_12	3	2	3	1	3	3	3	2	2	1	3	1	3	2	3	2	1	3	1	2	1	3	1	2	1	3	3	3	1	3	3	3	1	1	1	2	3	3	2	1	3	1	2	3	3	2	1	3	1
*S_6_13	3	2	1	1	2	1	3	2	2	1	3	1	3	2	2	1	1	1	1	2	1	1	1	1	1	1	3	2	1	1	1	3	1	1	1	2	3	3	2	1	1	1	2	3	3	2	1	1	1
*S_6_14	1	2	1	1	2	1	3	2	2	1	3	1	3	2	2	1	1	1	1	2	1	1	1	1	1	1	3	2	1	1	1	3	1	1	1	2	1	3	2	1	1	1	2	2	3	2	1	1	1
*S_6_15	1	2	2	1	3	2	3	2	2	1	3	1	3	2	3	1	1	2	1	2	1	2	1	1	1	2	3	3	1	2	2	3	1	1	1	2	2	3	2	1	2	1	2	3	3	2	1	2	1
*S_6_16	2	2	3	1	3	3	3	2	2	2	3	1	3	2	3	2	1	3	1	3	1	3	1	2	1	3	3	3	3	3	3	3	3	1	1	2	3	3	2	1	3	1	2	3	2	2	1	3	1
*S_6_17	1	2	2	3	3	1	3	1	2	2	3	1	3	2	3	1	3	1	3	2	3	1	3	1	3	1	3	2	3	1	1	3	3	1	3	1	2	3	2	3	1	2	2	3	2	2	1	1	3
*S_6_18	2	2	3	1	3	3	3	2	2	2	3	1	3	2	3	2	1	3	1	2	1	3	1	2	1	3	3	2	1	3	3	3	1	1	1	2	2	3	2	1	3	1	2	2	2	2	1	3	1
*S_6_19	1	2	2	3	3	1	3	2	2	2	3	1	3	2	3	1	3	1	3	2	3	1	3	1	3	1	3	2	3	1	1	3	3	1	3	2	2	3	2	3	1	2	2	3	2	2	1	1	3
*S_6_20	1	2	2	3	3	1	3	2	2	2	3	1	3	2	3	1	3	1	3	2	3	1	3	1	3	1	3	2	3	1	1	3	3	1	3	2	2	3	2	3	1	2	2	3	2	2	1	1	3
*S_6_21	1	2	2	1	3	1	3	2	2	2	3	1	3	2	3	1	1	1	1	2	1	1	1	1	1	1	3	2	2	1	1	3	2	1	1	2	1	3	2	1	1	1	2	2	3	2	1	1	1
*S_6_22	1	2	2	1	3	1	3	1	2	2	3	1	3	2	3	1	1	1	1	2	1	1	1	1	1	1	3	2	1	1	1	3	1	1	1	1	1	3	2	1	1	1	2	2	2	2	1	1	1
*S_6_23	1	2	2	3	3	1	3	2	2	2	3	1	3	2	3	1	3	1	3	2	3	1	3	1	3	1	3	2	3	1	1	3	3	1	3	2	2	3	2	3	1	2	2	3	2	2	1	1	3
*S_6_24	1	2	2	1	3	1	3	2	2	2	3	1	3	2	3	1	1	1	1	3	1	1	1	1	1	1	3	2	3	1	1	3	3	1	1	2	1	3	2	1	1	1	2	2	2	2	1	1	1
*S_6_25	1	2	2	1	3	1	3	2	2	2	3	1	3	2	3	1	1	1	1	3	1	1	1	1	1	1	3	2	3	1	1	3	3	1	1	2	1	3	2	1	1	1	2	2	3	2	1	1	1
*S_6_26	1	2	2	1	3	3	3	2	2	2	3	3	3	2	3	1	1	1	1	2	1	1	1	1	1	1	3	2	1	2	3	3	1	1	1	2	1	3	2	1	1	1	2	2	2	3	1	1	1
*S_6_27	1	3	2	1	3	3	3	2	2	2	3	3	3	2	3	1	1	1	1	2	1	1	1	1	1	1	3	2	1	2	3	3	1	1	1	2	1	3	2	1	1	1	2	2	3	3	1	1	1
*S_6_28	1	3	2	3	2	3	3	2	2	2	3	3	3	2	2	1	3	1	3	2	3	1	3	1	3	1	3	2	1	2	3	3	1	1	3	2	1	3	3	3	1	2	2	2	3	3	1	1	3
*S_6_29	1	3	2	3	2	3	3	2	2	2	3	3	3	2	3	1	3	1	3	3	3	1	3	1	3	1	3	2	1	2	3	3	1	1	3	2	1	3	3	3	1	2	2	2	3	3	1	1	3
*S_6_30	1	3	2	3	2	3	3	2	2	2	3	3	3	2	2	1	3	1	3	3	3	1	3	1	3	1	3	2	1	2	3	3	1	1	3	2	1	3	3	3	1	2	2	2	3	3	1	1	3
*S_6_31	1	3	2	3	2	3	3	2	2	2	3	3	3	2	2	1	3	1	3	3	3	1	3	1	3	1	3	2	1	2	3	3	1	1	3	2	1	3	3	3	1	2	2	2	3	3	1	1	3
*S_6_32	1	3	2	3	2	3	3	2	2	2	3	3	3	2	2	1	3	1	3	3	3	1	3	1	3	1	3	2	1	2	3	3	1	1	3	2	1	3	3	3	1	2	2	2	3	3	1	1	3
*S_6_33	1	3	2	3	2	3	3	2	2	2	3	3	3	2	2	1	3	1	3	3	3	1	3	1	3	1	3	2	1	2	3	3	1	1	3	2	1	3	3	3	1	2	2	2	3	3	1	1	3
*S_6_34	1	3	2	3	2	3	3	2	2	2	3	3	3	2	2	1	3	1	3	3	3	1	3	1	3	1	3	2	1	2	3	3	1	1	3	2	1	3	3	3	1	2	2	2	2	3	1	1	3
*S_6_35	1	3	2	3	2	3	3	2	2	2	3	3	3	2	2	2	3	1	3	3	3	1	3	1	3	1	3	2	1	2	3	3	1	1	3	2	1	3	3	3	1	2	2	2	3	3	1	1	3
*S_6_36	1	2	2	3	2	3	1	2	2	2	2	3	1	2	2	2	3	1	3	3	3	1	3	1	3	1	3	2	1	2	3	3	1	1	3	2	1	3	2	3	1	2	2	2	3	3	1	1	3
*S_6_37	2	1	2	1	1	3	1	2	2	2	2	3	1	2	2	2	1	1	1	2	1	1	1	1	1	1	3	2	3	2	3	3	3	1	1	1	3	2	2	1	1	1	2	3	2	3	1	1	1
*S_6_38	3	2	2	3	1	3	1	2	2	2	2	3	1	2	2	1	3	1	3	3	3	1	3	1	3	1	3	2	3	2	3	3	3	1	3	2	3	2	2	3	1	2	2	3	2	3	1	1	3
*S_6_39	1	3	3	1	2	3	3	2	2	2	3	3	3	2	3	2	1	3	1	3	1	3	1	2	1	3	3	2	1	3	3	3	1	1	1	2	1	3	2	1	3	1	2	2	3	3	1	3	1
*S_6_40	1	2	2	1	2	3	1	2	2	2	2	3	1	2	2	1	1	1	1	2	1	1	1	1	1	1	3	2	1	2	3	3	1	1	1	2	1	2	2	1	1	1	2	2	2	3	1	1	1
*S_6_41	1	2	2	1	1	3	1	2	2	2	2	3	1	2	2	1	1	1	1	2	1	1	1	1	1	1	3	2	1	2	3	3	1	1	1	2	1	2	2	1	1	1	2	2	2	3	1	1	1
*S_6_42	1	2	2	1	1	3	1	2	2	2	2	3	1	2	2	1	1	1	1	2	1	1	1	1	1	1	3	2	1	2	3	3	1	1	1	2	1	2	2	1	1	1	2	2	2	3	1	1	1
*S_6_43	1	2	2	1	1	3	1	2	2	2	2	1	1	2	2	1	1	1	1	2	1	1	1	1	1	1	3	2	1	2	3	3	1	1	1	1	1	2	2	1	1	1	2	2	2	3	1	1	1
*S_6_44	1	1	2	1	2	3	1	2	2	2	1	1	1	2	2	3	1	1	1	2	1	1	1	2	1	1	3	2	1	2	3	3	1	1	1	2	1	2	2	1	1	1	2	2	2	3	1	1	1
*S_6_45	1	1	2	1	1	2	1	2	1	2	1	3	1	2	1	1	1	1	1	2	1	1	1	1	1	1	3	1	1	2	1	3	1	1	1	2	1	2	2	1	1	1	2	2	2	2	2	1	1
*S_6_46	1	2	2	1	3	3	3	2	2	2	3	3	3	2	3	1	1	3	1	3	1	3	1	2	1	3	3	2	3	3	3	3	1	3	1	3	1	3	2	1	3	1	3	1	3	3	2	3	1
*S_6_47	1	2	1	1	1	2	1	2	2	2	1	3	1	1	1	1	1	1	1	3	1	1	1	1	1	1	2	2	1	2	1	3	1	1	1	2	1	2	2	1	2	1	2	1	2	3	2	1	1
*S_6_48	1	1	1	1	1	2	1	2	2	2	1	3	1	1	1	1	1	1	1	2	1	1	1	1	1	1	2	1	1	2	1	3	1	1	1	2	1	2	2	1	2	1	2	1	2	3	2	1	1
*S_6_49	1	1	1	1	1	2	1	1	2	2	1	3	1	1	1	1	1	1	1	2	1	1	1	2	1	1	2	1	1	2	1	3	1	1	1	2	1	2	2	1	1	1	2	1	2	2	1	1	1
*S_6_50	1	1	1	1	2	2	1	1	2	2	1	3	1	2	1	1	1	1	1	2	1	3	1	1	1	1	2	2	1	3	1	3	1	1	1	2	1	2	2	1	2	1	2	1	3	2	1	1	1
*S_6_51	1	1	1	3	1	2	1	2	2	2	1	3	1	1	1	1	3	1	3	2	3	3	3	1	3	1	2	2	1	3	1	3	1	1	3	2	1	2	3	3	2	3	2	1	3	3	1	1	3
*S_6_52	1	1	1	1	1	2	1	1	2	2	1	3	1	1	1	1	1	1	1	2	1	3	1	2	1	1	2	1	1	3	1	3	1	3	1	2	1	2	2	1	2	1	2	1	3	3	1	1	1
*S_7_1	2	2	2	3	2	1	1	1	1	1	1	3	1	2	1	2	3	3	2	1	3	1	3	1	3	1	1	1	3	1	1	2	1	1	3	2	3	1	1	3	3	2	2	2	1	2	1	2	3
*S_7_2	1	2	1	1	2	1	1	2	1	2	1	3	1	2	1	1	1	1	1	2	1	1	1	2	1	1	1	2	1	1	1	2	1	1	1	2	1	1	2	1	2	1	2	2	2	2	3	1	1
*S_7_3	1	2	1	1	2	1	1	2	1	2	1	3	1	2	1	1	1	1	1	2	1	1	1	2	1	1	1	2	1	1	1	2	1	1	1	2	1	1	2	1	2	1	2	2	3	2	3	1	1
*S_7_4	1	2	1	1	2	1	1	2	1	2	1	3	1	2	1	1	1	1	1	2	1	1	1	2	1	1	1	2	1	1	1	2	1	1	1	2	1	1	2	1	2	1	2	2	2	1	3	1	1
*S_7_5	1	2	1	1	2	1	1	1	1	2	1	3	1	2	1	1	1	1	1	1	1	1	1	2	1	1	1	2	1	1	1	2	1	1	1	2	1	1	2	1	2	1	2	2	2	1	3	1	1
*S_7_6	1	2	1	1	1	1	1	1	1	2	1	1	1	2	1	1	1	1	1	2	1	1	1	1	1	1	1	1	1	1	1	1	1	1	1	2	1	1	2	1	2	1	2	2	3	1	3	1	1
*S_7_7	1	2	1	1	2	1	1	2	1	2	1	1	1	2	1	1	1	1	1	2	1	1	1	2	1	1	1	1	1	1	1	1	1	1	1	2	1	1	2	1	2	1	1	2	3	2	3	1	1
*S_7_8	1	2	2	1	2	1	1	2	2	2	1	3	1	2	1	1	1	1	1	2	1	1	1	2	1	1	1	2	1	1	1	1	1	1	1	2	1	1	3	1	2	1	2	2	3	1	3	1	1
*S_7_9	1	2	3	1	2	1	1	2	2	1	1	3	1	2	1	1	1	1	1	2	1	1	1	1	1	1	1	2	2	1	1	1	1	1	1	1	1	1	1	1	2	1	2	2	2	2	1	1	1
*S_7_10	1	2	2	1	2	1	1	2	2	1	1	3	1	2	1	1	1	1	1	2	1	1	1	1	1	1	1	2	2	1	1	1	1	1	1	1	1	1	1	1	2	1	1	2	2	2	1	1	1
*S_7_11	1	2	2	1	2	1	1	2	2	1	1	3	1	2	1	1	1	1	1	2	1	1	1	1	1	1	1	2	1	1	1	1	1	1	1	1	1	1	1	1	2	1	1	2	2	2	1	1	1
*S_7_12	1	2	3	1	2	1	1	1	2	2	1	3	1	2	1	1	1	1	1	2	1	1	1	1	1	1	1	2	2	1	1	1	1	1	1	1	1	1	2	1	2	1	2	2	3	2	3	1	1
*S_7_13	1	2	2	1	2	1	1	1	2	2	1	3	1	2	1	1	1	1	1	2	1	1	1	1	1	1	1	2	1	1	1	1	1	1	1	1	1	1	2	1	3	1	1	2	3	1	3	2	1
*S_7_14	1	2	3	1	2	1	1	2	2	2	1	3	1	2	1	1	1	1	1	2	1	1	1	2	1	1	1	2	1	1	1	1	1	1	1	1	1	1	3	1	3	1	2	2	2	2	1	2	1
*S_7_15	3	2	3	1	3	3	3	2	2	2	3	3	3	2	3	3	1	3	1	2	1	3	1	2	1	3	3	2	2	3	3	3	3	1	1	2	3	3	2	1	3	2	2	2	3	3	3	3	1
*S_7_16	3	2	3	1	3	3	3	2	2	2	3	3	3	2	3	3	1	3	1	2	1	3	1	2	1	3	3	2	2	3	3	3	3	1	1	2	3	3	2	1	3	2	2	2	3	2	3	3	1
*S_7_17	2	2	3	1	3	3	3	2	2	2	3	3	3	2	3	3	1	3	1	2	1	3	1	2	1	3	3	2	2	3	3	3	3	1	1	2	3	3	2	1	3	2	2	2	3	3	3	3	1
*S_7_18	3	2	3	1	3	3	3	2	2	2	3	3	3	2	3	3	1	3	1	2	1	3	1	2	1	3	3	3	2	3	3	3	3	1	1	2	3	3	2	1	3	2	2	2	3	3	3	3	1
*S_7_19	1	1	2	1	3	2	2	2	2	2	2	3	2	2	2	2	1	2	1	2	1	2	1	1	1	2	2	2	1	2	2	3	2	1	1	2	2	2	2	1	3	1	1	2	3	2	2	3	1
*S_7_20	1	1	3	1	3	2	2	2	2	2	2	3	2	2	2	3	1	2	1	2	1	2	1	1	1	2	2	2	1	2	2	3	2	1	1	2	2	2	2	1	3	2	2	2	3	3	2	3	1
*S_7_21	2	2	2	1	3	3	3	2	2	2	3	3	3	2	3	3	1	3	1	2	1	3	1	2	1	3	3	2	2	3	3	3	3	1	1	2	3	3	3	1	2	2	2	2	3	1	3	3	1
*S_7_22	2	2	2	1	3	3	3	2	2	2	3	3	3	2	3	3	1	3	1	2	1	3	1	2	1	3	3	2	2	3	3	3	3	1	1	2	3	3	1	1	2	2	2	2	3	2	3	3	1
*S_7_23	2	2	3	3	3	3	3	2	2	2	3	3	3	2	3	1	3	3	2	2	3	3	3	2	3	3	3	2	2	3	3	3	3	1	3	2	3	3	2	3	3	2	2	2	2	3	3	3	3
*S_7_24	3	2	3	3	3	3	3	1	2	1	3	3	3	2	3	1	3	3	3	2	3	3	3	2	3	3	3	3	2	3	3	3	3	1	3	2	3	3	2	3	2	2	2	2	2	3	3	3	3
*S_7_25	1	2	3	3	3	3	3	2	2	2	3	3	3	2	3	2	3	3	2	2	3	3	3	2	3	3	3	2	2	3	3	3	3	1	3	2	3	3	2	3	3	2	2	2	3	3	3	3	3
*S_7_26	2	2	3	1	2	1	1	2	2	2	1	2	1	2	1	2	1	1	1	2	1	1	1	2	1	1	1	1	3	1	1	2	3	1	1	2	3	1	1	1	3	1	2	2	2	3	1	1	1
*S_7_27	2	3	3	1	3	3	3	2	2	2	3	3	3	2	3	2	1	3	1	2	1	3	1	2	1	3	3	2	2	3	3	3	3	1	1	2	3	3	2	1	3	1	2	2	2	3	3	3	1
*S_7_28	2	3	3	1	3	3	3	2	2	2	3	3	3	2	3	2	1	3	1	2	1	3	1	2	1	3	3	2	2	3	3	3	3	1	1	2	3	3	2	1	3	1	2	2	2	3	3	3	1
*S_7_29	2	2	2	1	2	1	1	2	2	2	2	1	2	2	2	1	1	3	1	2	1	3	1	2	1	3	3	1	2	1	1	3	3	1	1	2	1	2	2	1	3	1	2	2	2	3	1	3	1
*S_7_30	2	2	2	1	2	1	1	2	3	2	2	2	2	2	2	1	1	3	1	2	1	3	1	2	1	3	3	1	3	1	1	3	3	1	1	2	1	2	3	1	3	1	2	2	2	3	3	3	1
*S_7_31	2	2	1	1	2	1	1	2	2	2	2	1	2	2	2	1	1	3	1	2	1	3	1	2	1	3	3	1	3	1	1	3	3	1	1	2	1	2	2	1	3	1	2	2	2	3	1	3	1
*S_7_32	2	2	1	1	2	1	1	2	2	2	2	1	2	2	2	1	1	3	1	2	1	3	1	2	1	3	3	2	2	2	1	3	3	1	1	1	1	2	3	1	3	1	2	1	2	3	1	3	1
*S_7_33	2	2	1	1	2	1	1	2	2	2	2	1	2	2	2	1	1	3	1	2	1	3	1	2	1	3	3	2	2	2	1	3	3	1	1	1	1	2	3	1	3	1	2	1	2	3	1	3	1
*S_8_1	2	1	2	1	1	1	1	2	2	1	1	1	1	2	1	1	1	2	1	2	1	3	1	2	1	3	1	2	3	1	1	1	3	1	1	1	3	1	1	1	2	1	1	2	2	2	1	1	1
*S_8_2	2	1	2	3	1	1	1	1	1	1	1	1	1	2	1	1	3	1	3	2	3	3	3	2	3	3	1	2	3	1	1	1	3	1	3	1	2	1	1	3	2	2	1	1	2	1	1	1	3
*S_8_3	2	1	1	1	1	1	1	2	2	1	1	1	1	2	1	1	1	2	1	2	1	2	1	2	1	3	1	1	3	1	1	1	3	1	1	1	2	1	1	1	2	1	1	1	2	2	1	1	1
*S_8_4	2	1	1	1	1	1	1	2	2	2	1	1	1	2	1	1	1	2	1	2	1	2	1	2	1	2	1	1	3	1	1	1	3	1	1	1	2	1	1	1	2	1	1	1	1	2	1	1	1
*S_8_5	2	1	1	1	2	1	1	2	2	2	1	3	1	2	1	1	1	1	1	2	1	2	1	2	1	3	1	1	1	1	1	1	3	1	1	1	2	1	1	1	2	1	1	1	1	2	1	1	1
*S_8_6	3	1	2	1	2	1	1	2	1	2	1	3	1	2	1	2	1	1	1	2	1	2	1	2	1	3	1	2	3	1	1	1	3	1	1	1	3	1	1	1	2	1	2	2	2	2	1	1	1
*S_8_7	2	2	2	1	2	1	1	2	1	2	1	3	1	2	1	2	1	1	1	2	1	2	1	2	1	2	1	1	2	1	1	1	3	1	1	1	3	1	2	1	2	1	2	1	2	1	1	1	1
*S_8_8	3	2	2	1	2	1	1	1	1	2	1	3	1	2	1	2	1	1	1	2	1	2	1	2	1	3	1	2	3	1	1	1	3	1	1	1	3	1	2	1	2	1	2	2	2	1	1	1	1
*S_8_9	2	2	2	1	2	1	1	1	2	2	1	3	1	2	1	2	1	1	1	2	1	2	1	2	1	3	1	1	1	1	1	1	3	1	1	1	2	1	2	1	2	1	2	1	2	2	3	1	1
*S_8_10	2	2	2	1	2	1	1	1	1	2	1	3	1	2	1	2	1	1	1	2	1	2	1	2	1	3	1	1	1	1	1	1	3	1	1	1	2	1	1	1	2	1	2	1	2	1	3	1	1
*S_8_11	2	2	2	1	2	1	1	1	1	2	1	3	1	2	1	2	1	1	1	2	1	2	1	2	1	3	1	1	1	1	1	1	3	1	1	1	2	1	2	1	2	1	2	1	2	1	3	1	1
*S_8_12	2	1	2	1	2	1	1	1	1	2	1	3	1	2	1	2	1	1	1	2	1	2	1	2	1	3	1	1	1	1	1	1	3	1	1	2	2	1	2	1	1	1	2	1	2	1	3	1	1
*S_8_13	2	1	2	1	1	3	1	1	1	2	1	3	1	1	1	2	1	1	1	1	1	3	1	2	1	3	1	1	1	3	3	1	3	1	1	2	2	1	1	1	2	1	2	1	1	1	3	1	1
*S_8_14	2	2	2	1	2	3	3	2	2	2	3	3	3	2	3	2	1	3	1	2	1	3	1	1	1	3	3	2	3	3	3	3	3	1	1	2	3	3	1	1	3	1	2	2	2	2	3	3	1
*S_8_15	3	1	3	1	1	3	1	2	1	2	1	3	1	1	1	2	1	1	1	2	1	3	1	2	1	3	1	2	1	3	3	1	3	1	1	2	2	1	1	1	2	1	2	1	2	1	3	1	1
*S_8_16	3	1	2	1	1	3	1	2	2	1	1	3	1	1	1	2	1	1	1	2	1	3	1	1	1	3	1	2	1	3	3	1	3	1	1	2	2	1	1	1	2	1	2	1	2	1	3	1	1
*S_8_17	3	1	2	1	2	3	1	1	1	1	1	3	1	1	1	2	1	1	1	2	1	3	1	1	1	3	1	1	1	3	3	1	3	1	1	2	2	1	1	1	2	1	2	1	2	1	3	1	1
*S_8_18	2	1	2	1	2	3	1	1	1	1	1	3	1	1	1	2	1	1	1	2	1	3	1	1	1	3	1	2	2	3	3	1	3	1	1	2	2	1	1	1	2	2	2	1	1	2	3	1	1
*S_8_19	2	1	2	1	1	3	1	1	2	1	1	3	1	1	1	2	1	1	1	1	1	3	1	1	1	3	1	2	2	3	3	1	3	1	1	2	2	1	1	1	2	2	2	1	1	1	3	1	1
*S_8_20	3	2	2	1	3	3	3	2	2	1	3	3	3	2	3	2	1	3	1	2	1	3	1	2	1	3	3	2	2	3	3	3	3	1	1	2	2	3	1	1	3	1	2	1	2	2	3	3	1
*S_8_21	3	2	1	3	2	3	1	1	2	1	1	2	1	2	2	3	3	1	3	2	3	3	3	2	3	3	1	2	2	3	3	1	3	1	3	2	2	1	1	3	2	2	2	1	1	1	3	1	3
*S_8_22	3	2	1	3	2	3	1	1	2	1	1	2	1	2	2	3	3	1	3	2	3	3	3	2	3	3	1	2	2	3	3	1	3	1	3	2	2	1	2	3	2	2	2	1	1	1	3	1	3
*S_8_23	3	1	1	1	2	3	1	1	1	1	1	2	1	1	2	3	1	1	1	2	1	3	1	2	1	3	1	1	2	3	3	1	3	1	1	2	2	1	1	1	2	1	2	1	2	2	3	1	1
*S_8_24	1	1	1	1	2	2	1	1	1	1	1	2	1	1	2	3	1	1	1	2	1	1	1	2	1	1	1	1	1	3	3	1	1	1	1	2	1	1	1	1	2	2	2	1	2	1	3	1	1
*S_8_25	1	1	1	1	2	1	1	1	1	1	1	1	1	1	2	3	1	1	1	2	1	1	1	2	1	1	1	1	1	1	1	1	1	1	1	2	1	1	1	1	2	2	2	1	2	1	2	1	1
*S_8_26	1	1	2	1	2	1	1	2	1	2	1	3	1	2	2	1	1	1	1	2	1	1	1	2	1	1	1	2	1	1	1	2	1	1	1	2	1	2	2	1	1	1	2	1	2	3	1	1	1
*S_8_27	1	1	2	1	2	1	1	2	2	2	1	3	1	2	2	2	1	2	2	2	1	1	1	2	1	1	1	2	1	1	1	2	1	3	1	2	1	2	2	1	2	2	2	1	2	3	1	1	1
*S_8_28	3	2	2	1	3	3	3	2	2	2	3	3	3	2	3	2	1	3	1	2	1	3	1	2	1	3	3	2	3	3	3	3	3	1	1	2	2	3	2	1	3	1	2	2	3	3	3	3	1
*S_9_1	2	2	1	1	2	3	2	2	2	1	1	1	2	2	2	1	1	1	1	2	1	3	1	2	1	3	2	2	2	3	3	2	1	1	1	2	3	3	3	1	1	1	2	2	3	2	2	3	1
*S_9_2	2	2	1	1	2	3	2	2	2	1	1	2	2	2	2	1	1	1	1	3	1	3	1	2	1	3	2	2	2	3	3	2	1	1	1	2	3	3	3	1	1	1	3	2	3	2	2	3	1
*S_9_3	1	2	3	1	2	2	2	1	1	2	3	2	2	2	2	2	1	1	1	2	1	1	1	2	1	2	1	2	1	2	2	1	1	1	1	2	1	2	2	1	1	1	2	2	2	2	3	1	1
*S_9_4	1	2	3	1	1	2	3	2	2	3	3	2	3	2	1	2	1	3	1	2	1	1	1	1	1	2	2	1	1	2	2	2	1	1	1	2	1	2	3	1	3	1	2	2	3	2	3	1	1
*S_9_5	1	2	3	1	1	2	3	2	2	3	3	2	3	2	1	2	1	3	1	2	1	1	1	1	1	2	2	1	1	2	2	2	1	1	1	2	1	2	3	1	3	1	2	2	3	2	3	1	1
*S_9_6	1	2	3	1	1	2	3	1	1	3	3	2	3	2	1	2	1	3	1	3	1	1	1	1	1	2	2	1	1	2	2	1	1	1	1	2	1	2	3	1	3	1	2	2	2	2	3	1	1
*S_9_7	1	3	3	3	1	2	3	2	1	1	3	2	3	2	1	2	3	3	3	3	3	1	3	2	3	2	2	1	1	2	2	2	1	1	3	2	1	2	3	3	3	2	3	2	3	2	3	1	3
*S_9_8	1	3	3	1	1	2	3	2	1	3	3	1	3	2	1	2	1	3	1	2	1	1	1	1	1	2	2	1	1	2	2	2	1	1	1	2	1	2	3	1	3	1	2	2	3	2	3	1	1
*S_9_9	1	3	3	1	2	1	3	2	1	2	3	3	2	2	2	1	1	3	1	2	1	1	1	2	1	2	3	1	1	2	1	2	1	1	1	2	1	2	3	1	2	1	2	2	3	2	3	1	1
*S_9_10	1	3	2	3	2	1	3	2	1	2	3	3	2	2	2	1	3	3	3	2	3	1	3	2	3	2	3	1	1	2	1	2	1	1	3	1	1	2	3	3	2	2	2	2	3	2	3	1	3
*S_9_11	1	2	3	1	1	1	1	2	1	2	1	2	1	2	1	1	1	3	1	2	1	2	1	1	1	1	2	1	1	3	1	2	1	1	1	2	1	1	1	1	2	1	2	2	2	3	3	1	1
*S_10_1	3	2	2	1	1	2	1	2	2	2	3	2	1	2	1	1	1	1	1	3	1	3	1	2	1	3	3	1	1	3	1	3	1	1	1	2	1	2	2	1	2	1	2	2	3	3	3	3	1
*S_10_2	2	2	2	1	2	2	1	2	2	2	3	2	1	2	2	1	1	1	1	2	1	3	1	1	1	3	3	1	1	3	1	3	1	1	1	1	1	2	2	1	1	1	2	2	2	3	3	3	1
*S_10_3	2	2	1	1	1	2	1	2	2	2	3	2	1	2	1	1	1	3	1	2	1	3	1	2	1	3	3	1	1	3	1	3	1	1	1	2	1	2	2	1	2	1	2	2	2	2	3	3	1
*S_10_4	3	2	1	1	2	2	1	2	3	2	3	2	1	2	2	2	1	3	1	2	1	3	1	2	1	3	3	1	1	3	1	3	1	1	1	1	1	2	1	1	2	1	1	1	2	3	1	3	1
*S_10_5	1	2	1	1	2	1	1	2	2	2	3	2	1	2	2	1	1	3	1	2	1	1	1	1	1	1	3	1	1	1	1	3	1	1	1	2	1	2	3	1	2	1	2	2	2	3	3	1	1
*S_10_6	1	1	1	1	2	1	1	2	2	2	3	3	1	2	2	2	1	3	1	2	1	1	1	2	1	1	3	2	1	1	1	3	1	1	1	1	1	2	1	1	2	1	1	1	1	3	1	1	1
*S_10_7	1	1	1	3	1	1	1	2	2	2	3	3	1	2	1	1	3	3	3	2	3	1	3	1	3	1	3	1	3	1	1	3	3	1	3	1	3	2	1	3	2	2	1	2	1	3	1	2	3
*S_10_8	1	1	1	1	1	1	1	2	2	2	3	2	1	2	1	1	1	3	1	2	1	1	1	2	1	1	3	1	1	1	1	3	1	1	1	1	1	2	1	1	2	1	1	1	1	3	1	2	1
*S_10_9	1	1	1	1	1	1	1	2	2	2	3	2	1	2	1	1	1	3	1	2	1	1	1	2	1	1	3	1	1	1	1	3	1	1	1	1	1	2	1	1	2	1	1	1	1	3	1	2	1
*S_10_10	1	1	1	1	1	1	1	2	2	2	3	2	1	2	1	1	1	3	1	3	1	1	1	2	1	1	3	1	1	1	1	3	1	1	1	2	1	2	3	1	2	1	2	2	2	3	3	2	1
*S_10_11	1	1	1	1	1	1	1	2	2	2	3	2	1	2	1	1	1	3	1	2	1	1	1	2	1	1	3	1	1	1	1	3	1	1	1	2	1	2	3	1	2	1	2	2	2	3	3	2	1
*S_10_12	1	1	1	1	1	1	1	2	2	2	3	2	1	2	1	1	1	3	1	2	1	1	1	2	1	1	3	1	1	1	1	3	1	1	1	2	1	2	3	1	2	1	2	2	2	3	3	2	1
*S_10_13	1	1	1	1	1	1	1	2	2	2	3	2	1	2	1	1	1	3	1	2	1	1	1	2	1	1	3	1	1	1	1	3	1	1	1	1	1	2	1	1	2	1	2	1	1	3	1	2	1
*S_10_14	1	1	1	1	1	1	1	2	2	2	3	2	1	2	1	1	1	3	1	2	1	1	1	2	1	1	3	1	1	1	1	3	1	1	1	1	1	2	1	1	2	1	1	1	1	3	1	2	1
*S_10_15	1	1	1	1	1	1	1	2	2	2	3	2	1	2	1	1	1	3	1	2	1	1	1	2	1	1	3	1	1	1	1	3	1	1	1	1	1	2	3	1	1	1	2	2	2	3	3	2	1
*S_10_16	1	1	1	1	1	1	1	2	2	2	3	3	2	3	1	1	1	3	1	2	2	1	1	2	1	1	3	1	1	1	1	3	1	1	1	1	1	3	1	1	2	1	1	1	1	3	1	3	1
*S_10_17	1	1	1	1	1	1	1	2	2	2	3	2	1	2	1	1	1	3	1	2	1	1	1	2	1	1	3	1	1	1	1	3	1	1	1	2	1	2	3	1	2	1	2	2	2	3	3	2	1
*S_10_18	1	2	1	1	1	1	1	2	2	2	3	2	1	2	1	2	1	3	1	1	1	1	1	2	1	1	3	1	3	1	1	3	3	1	1	2	3	2	1	1	3	2	1	2	1	3	1	2	1
*S_10_19	1	1	1	1	1	1	1	2	2	2	3	3	1	2	1	1	1	3	1	2	1	1	1	2	1	1	1	2	1	1	1	2	1	1	1	2	1	1	3	1	2	2	2	2	2	2	3	2	1
*S_10_20	1	1	1	1	1	1	1	2	2	2	3	3	1	2	1	1	1	3	1	2	1	1	1	2	1	1	1	2	1	1	1	2	1	1	1	2	1	1	3	1	2	2	2	2	2	2	3	2	1
*S_10_21	1	1	1	1	1	1	1	1	2	2	3	3	1	2	1	1	1	3	1	3	1	1	1	2	1	1	1	2	1	1	1	2	1	1	1	2	1	1	3	1	2	2	2	2	2	1	3	2	1
*S_10_22	1	1	1	1	2	1	1	2	2	2	3	3	1	2	2	1	1	3	1	2	1	1	1	2	1	1	1	2	1	1	1	2	1	1	1	2	1	2	2	1	2	1	2	2	2	2	3	2	1
*S_10_23	1	1	1	1	2	1	1	2	3	2	3	3	1	2	2	1	1	3	1	2	1	1	1	2	1	1	1	3	1	1	1	2	1	1	1	1	1	2	2	1	2	1	2	2	1	1	2	2	1
*S_10_24	1	1	1	1	2	1	3	1	2	2	3	3	3	2	2	1	1	3	1	2	1	1	1	2	1	1	1	2	1	1	1	2	1	1	1	1	1	2	2	1	3	1	2	1	1	1	2	2	1
*S_10_25	1	1	1	1	2	1	3	2	2	2	3	3	3	2	2	1	1	3	1	2	1	1	1	1	1	1	1	2	1	1	1	2	1	1	1	1	1	2	2	1	2	1	2	1	2	1	3	1	1
*S_10_26	1	2	1	1	3	1	3	2	2	2	3	3	3	2	2	1	1	3	1	2	1	1	1	2	1	1	1	2	1	1	1	1	1	3	1	2	1	1	3	1	2	1	2	2	2	1	3	1	1
*S_10_27	1	2	1	1	3	1	3	2	2	2	3	3	3	2	2	1	1	3	1	2	1	1	1	2	1	1	1	2	1	1	1	1	1	3	1	2	1	1	2	1	2	1	2	2	2	2	3	1	1
*S_10_28	1	2	1	1	3	1	3	2	2	2	3	3	3	2	2	1	1	3	1	2	1	1	1	2	1	1	1	2	1	1	1	1	1	1	1	2	1	1	2	1	2	1	2	2	2	2	3	1	1
*S_10_29	1	2	1	1	2	1	3	1	2	2	1	3	3	2	3	1	1	3	1	2	1	3	1	2	1	1	1	1	1	1	1	1	1	1	1	2	1	1	2	1	1	1	2	2	2	2	3	1	1
*S_10_30	1	3	1	1	2	1	3	1	2	2	3	3	3	2	3	1	1	3	1	2	1	3	1	2	1	1	1	2	1	1	1	1	1	1	1	2	1	2	2	1	2	1	2	2	2	2	3	1	1
*S_10_31	1	3	1	1	2	1	3	1	2	2	3	3	3	2	3	1	1	3	1	2	1	3	1	1	1	1	1	2	1	1	1	1	1	1	1	1	1	2	2	1	2	1	2	1	2	2	3	1	1
*S_10_32	1	3	1	1	2	1	3	1	2	2	3	3	3	2	3	1	1	3	1	2	1	3	1	2	1	1	1	2	1	1	1	1	1	1	1	2	1	2	2	1	2	1	2	2	2	2	3	1	1
*S_10_33	1	3	1	1	2	1	3	1	2	2	3	3	3	2	3	1	1	3	1	2	1	3	1	2	1	1	1	2	1	1	1	1	1	1	1	2	1	2	2	1	2	1	2	2	2	2	3	1	1
*S_10_34	1	3	2	1	2	1	3	1	2	2	3	3	3	2	3	2	1	3	1	2	1	3	1	2	1	1	1	2	1	1	1	1	1	1	1	2	1	2	1	1	2	1	2	1	2	2	3	1	1
*S_11_1	3	1	2	1	1	1	1	2	1	1	1	3	1	2	1	2	1	2	1	2	1	1	1	2	1	1	1	2	1	1	1	1	1	1	1	2	2	1	2	1	2	1	2	2	3	2	3	1	1
*S_11_2	1	1	2	1	2	1	1	2	1	2	1	3	1	1	1	2	1	2	1	2	1	1	1	2	1	1	1	2	1	1	1	1	1	1	1	2	1	1	2	1	2	1	2	1	2	1	3	1	1
*S_11_3	1	1	2	1	2	1	1	1	1	2	1	3	1	1	1	2	1	2	1	2	1	1	1	2	1	1	1	2	1	1	1	1	1	1	1	2	1	1	2	1	2	1	2	1	2	1	3	1	1
*S_11_4	1	1	2	1	2	1	1	2	1	2	1	3	1	1	1	2	1	2	1	2	1	1	1	2	1	1	1	2	1	1	1	1	1	1	1	2	1	1	1	1	2	1	2	1	1	1	3	1	1
*S_11_5	1	1	2	1	2	1	1	2	1	2	1	3	1	1	1	2	1	2	1	2	1	1	1	2	1	1	1	2	1	1	1	1	1	1	1	2	1	1	1	1	2	1	2	1	1	1	3	1	1
*S_11_6	1	1	2	1	2	1	1	2	1	2	1	3	1	2	1	2	1	2	1	2	1	1	1	2	1	1	1	2	1	1	1	1	1	3	1	2	1	1	2	1	2	1	2	2	3	2	3	1	1
*S_11_7	1	1	1	1	2	1	1	2	2	2	1	3	1	2	1	2	1	1	1	2	1	1	1	2	1	1	1	2	1	1	1	1	1	1	1	2	1	1	2	1	1	1	2	2	2	2	3	1	1
*S_11_8	1	1	1	1	2	1	1	1	2	2	1	3	1	2	1	2	1	1	1	2	1	1	1	2	1	1	1	2	1	1	1	1	1	1	1	2	1	1	2	1	1	1	2	2	2	1	3	1	1
*S_11_9	1	1	1	1	2	1	1	2	2	2	1	3	1	2	1	2	1	1	1	2	1	1	1	2	1	1	1	2	1	1	1	1	1	1	1	2	1	1	2	1	1	1	2	2	2	1	3	1	1
*S_11_10	1	1	1	1	2	1	1	2	2	1	1	3	1	2	1	2	1	1	1	2	1	1	1	2	1	1	1	2	1	1	1	1	1	1	1	2	1	1	1	1	1	1	1	2	1	1	3	1	1
*S_11_11	1	1	1	3	2	1	1	1	2	2	1	1	1	2	1	2	3	1	3	1	3	1	3	1	3	1	1	2	1	1	1	1	1	1	3	2	1	1	1	3	1	2	1	2	2	1	3	1	3
*S_11_12	2	2	3	1	3	3	3	2	2	2	3	1	3	2	3	2	1	3	1	2	1	3	1	2	1	3	3	2	1	3	3	3	3	1	1	2	3	3	1	1	2	1	2	3	1	3	3	3	1
*S_11_13	2	2	3	1	3	3	3	2	2	2	3	1	3	2	3	2	1	3	1	2	1	3	1	2	1	3	3	2	1	3	3	3	3	1	1	2	3	3	2	1	3	1	2	3	2	3	3	3	1
*S_11_14	1	2	1	1	2	1	1	1	2	3	1	1	1	2	1	2	1	1	1	2	1	1	1	2	1	1	1	2	1	1	1	1	1	3	1	2	1	1	2	1	1	2	1	2	1	1	3	1	1
*S_11_15	1	1	2	1	2	1	1	1	2	2	1	2	1	2	1	2	1	1	1	2	1	1	1	1	1	1	1	2	1	1	1	1	1	1	1	2	1	1	2	1	1	1	2	2	2	2	3	1	1
*S_11_16	1	1	2	3	2	1	1	1	1	2	1	2	1	1	1	1	3	1	3	2	3	1	3	1	3	1	1	1	1	1	1	1	1	1	3	1	1	1	2	3	1	2	2	2	3	1	3	1	3
*S_11_17	1	1	1	1	2	1	1	2	1	2	1	2	1	2	1	1	1	1	1	1	1	1	1	1	1	1	1	1	1	1	1	1	1	1	1	1	1	1	2	1	1	1	1	2	2	1	3	1	1
*S_11_18	1	1	1	1	2	1	1	2	1	2	1	2	1	2	1	1	1	1	1	1	1	1	1	1	1	1	1	2	1	1	1	1	1	1	1	1	1	1	2	1	1	1	2	2	2	2	3	1	1
*S_11_19	1	1	1	1	2	1	1	1	1	2	1	2	1	2	1	1	1	1	1	1	1	1	1	1	1	1	1	1	1	1	1	1	1	1	1	1	1	1	2	1	1	1	1	2	2	1	3	1	1
*S_11_20	2	1	1	1	2	1	1	2	1	2	1	3	1	1	1	2	1	1	1	2	1	1	1	2	1	1	1	2	3	1	1	1	1	1	1	2	2	1	3	1	1	1	2	3	2	2	3	1	1
*S_11_21	2	1	1	1	2	1	1	1	1	2	1	3	1	1	1	2	1	1	1	2	1	1	1	2	1	1	1	2	3	1	1	1	1	1	1	2	2	1	3	1	1	1	1	3	1	1	3	1	1
*S_11_22	1	1	1	1	2	1	1	1	1	2	1	3	1	1	1	2	1	1	1	2	1	1	1	2	1	1	1	2	1	1	1	1	1	1	1	2	1	1	3	1	1	1	2	2	2	2	3	1	1
*S_12_1	2	2	3	1	3	3	3	3	2	1	3	3	3	2	3	1	1	3	1	2	1	3	1	3	1	3	3	2	3	3	3	3	3	3	1	2	3	3	1	1	2	1	2	3	2	2	1	3	1
*S_12_2	3	2	3	1	3	3	3	3	2	1	3	3	3	2	3	1	1	3	2	2	1	3	1	3	1	3	3	2	3	3	3	3	3	3	1	2	3	3	1	1	2	1	2	3	2	2	1	3	1
*S_12_3	2	2	3	1	2	3	3	2	2	1	3	3	3	2	3	1	1	3	1	2	1	3	1	2	1	3	3	2	3	3	3	3	3	1	1	1	3	3	1	1	2	1	2	3	2	2	1	3	1
*S_12_4	2	2	3	1	3	3	3	2	2	1	3	3	3	2	3	2	1	3	1	2	1	3	1	2	1	3	3	2	2	3	3	3	3	1	1	1	3	3	1	1	2	2	2	2	3	2	1	3	1
*S_12_5	2	2	3	1	3	3	3	2	2	1	3	3	3	2	3	2	1	3	1	2	1	3	1	2	1	3	3	3	2	3	3	3	3	1	1	1	3	3	1	1	2	2	2	2	2	2	1	3	1
*S_12_6	1	2	1	1	3	1	3	2	2	2	3	1	3	2	3	1	1	1	1	3	1	1	1	2	1	1	1	2	1	1	1	1	1	1	1	2	1	2	2	1	1	1	2	2	3	2	3	1	1
*S_12_7	1	2	3	1	2	1	3	2	2	2	3	1	3	2	2	2	1	1	1	2	1	1	1	2	1	1	3	2	1	1	1	2	1	1	1	2	1	3	2	1	1	1	2	2	2	1	1	1	1
*S_12_8	1	2	2	1	2	1	3	2	2	2	3	1	3	2	2	1	1	1	1	2	1	2	1	1	1	2	3	2	1	1	1	2	1	1	1	2	1	3	2	1	2	1	2	1	2	2	1	1	1
*S_12_9	1	2	2	1	2	1	3	2	2	2	3	1	3	2	2	1	1	1	1	2	1	2	1	1	1	2	3	2	1	1	1	2	1	1	1	2	1	3	2	1	2	1	2	1	2	2	1	1	1
*S_12_10	1	2	2	1	2	1	3	2	2	2	3	1	3	2	2	1	1	1	1	2	1	2	1	2	1	2	3	2	1	1	1	2	1	1	1	2	1	3	2	1	2	1	2	1	2	2	1	1	1
*S_12_11	1	2	2	1	2	1	3	2	2	2	3	2	3	2	2	1	1	1	1	2	1	2	1	2	1	2	3	2	1	1	1	2	1	1	1	2	1	3	2	1	2	1	2	1	3	2	3	1	1
*S_12_12	1	2	2	1	2	1	3	2	2	2	3	2	3	2	2	1	1	1	1	2	1	2	1	2	1	2	3	2	1	1	1	2	1	1	1	2	1	3	3	1	3	1	2	1	2	2	3	1	1
*S_12_13	1	2	2	1	2	1	3	2	2	2	3	2	3	2	2	1	1	1	1	2	1	2	1	2	1	2	3	2	1	1	1	2	1	1	1	2	1	3	2	1	2	1	2	1	3	2	3	1	1
*S_12_14	1	2	3	1	2	1	3	2	2	2	3	2	3	2	2	3	1	1	1	2	1	2	1	2	1	2	2	2	2	1	1	2	3	1	1	2	3	3	3	1	3	2	2	2	3	2	3	1	1
*S_12_15	1	2	2	1	2	1	3	2	2	2	3	2	3	2	2	2	1	1	1	2	1	2	1	2	1	2	2	2	1	1	1	2	1	1	1	2	1	3	2	1	3	2	2	1	3	2	3	1	1
*S_12_16	1	2	2	1	2	1	3	2	2	2	3	2	3	2	2	2	1	1	1	2	1	2	1	2	1	2	2	2	1	1	1	3	1	1	1	2	1	3	2	1	3	2	2	1	3	2	3	1	1
*S_12_17	1	2	2	1	2	1	3	1	2	2	3	2	3	2	2	1	1	1	1	2	1	2	1	2	1	1	2	2	3	1	1	2	3	1	1	2	3	3	2	1	2	2	2	2	2	2	3	1	1
*S_12_18	1	2	2	1	2	1	3	2	2	2	3	2	3	2	2	2	1	1	1	2	1	2	1	2	1	2	2	2	3	1	1	2	3	1	1	2	3	3	2	1	2	2	2	2	3	2	3	1	1
*S_12_19	1	2	1	1	2	1	3	2	2	2	3	2	3	3	3	1	1	1	1	2	1	2	1	2	1	2	2	2	3	1	1	3	3	1	1	2	3	3	2	1	2	1	2	2	3	2	3	1	1
*S_12_20	1	1	3	1	1	1	2	1	2	1	2	1	2	1	1	3	1	1	1	2	1	1	1	1	1	1	1	2	2	1	1	1	2	1	1	1	2	2	2	1	3	2	1	1	1	1	2	1	1
*S_12_21	1	2	1	1	2	1	3	2	2	2	3	2	3	3	3	1	1	1	1	2	1	2	1	2	1	2	2	2	3	1	1	3	3	1	1	2	3	3	3	1	2	1	2	2	3	2	3	1	1
*S_12_22	1	2	1	1	2	1	3	2	2	2	3	2	3	2	3	1	1	1	1	2	1	2	1	2	1	2	2	2	3	1	1	3	3	1	1	2	3	3	2	1	2	1	2	2	3	2	3	1	1
*S_12_23	1	2	2	1	2	1	3	2	2	2	3	2	3	3	3	1	1	1	1	3	1	2	1	2	1	2	2	2	1	1	1	3	1	1	1	2	1	3	2	1	2	1	2	1	3	2	3	1	1
*S_12_24	1	2	2	1	2	1	3	2	2	2	3	2	3	2	2	1	1	1	1	2	1	2	1	2	1	2	2	2	1	1	1	2	1	1	1	2	1	3	2	1	3	1	2	1	2	2	3	1	1
*S_12_25	1	2	3	1	2	3	3	2	2	2	3	2	3	2	2	2	1	3	1	2	1	3	1	2	1	3	2	2	1	3	3	2	1	1	1	2	1	3	2	1	3	1	2	2	2	2	3	3	1
*S_12_26	1	2	1	1	2	3	3	2	2	2	3	2	3	3	2	1	1	3	1	2	1	3	1	2	1	3	2	2	1	3	3	3	1	1	1	2	1	3	2	1	2	1	2	1	2	2	3	3	1
*S_12_27	1	2	1	1	2	3	3	2	2	2	3	2	3	2	2	1	1	3	1	2	1	3	1	2	1	3	2	2	1	3	3	2	1	1	1	2	1	3	2	1	2	1	2	1	2	2	2	3	1
*S_12_28	1	2	1	1	2	3	3	2	2	2	3	1	3	2	2	1	1	3	1	2	1	3	1	2	1	3	1	2	1	3	3	3	1	1	1	2	1	3	2	1	3	1	2	1	2	3	2	3	1
*S_12_29	1	2	1	1	2	3	3	2	2	2	3	1	3	2	2	1	1	3	1	2	1	3	1	2	1	3	1	3	1	3	3	1	1	1	1	2	1	2	2	1	3	1	2	1	2	2	2	3	1
*S_12_30	1	2	1	1	2	3	3	2	2	2	3	1	3	2	2	2	1	3	1	2	1	3	1	2	1	3	1	2	1	3	3	1	1	1	1	2	1	2	2	1	3	2	2	1	2	2	2	3	1
*S_12_31	2	2	2	1	2	3	3	2	3	2	3	1	3	2	2	2	1	3	1	2	1	3	1	2	1	3	3	3	1	3	3	3	3	1	1	2	3	3	2	1	3	1	2	2	3	3	2	3	1
[truncated: 161 more columns]

## Sheet: Pop4
data	type	ril
205	495	1=A	2=-	3=B
*S_1_1	2	2	2	2	3	3	2	3	3	2	3	3	3	3	2	3	2	3	3	3	2	3	3	3	3	3	3	3	3	2	3	3	3	3	3	2	2	2	2	2	3	3	1	2	1	3	3	3	2
*S_1_2	2	2	2	2	1	2	2	3	1	2	3	1	2	2	1	2	2	2	2	2	1	1	2	1	1	1	3	3	1	1	3	3	2	1	1	1	2	1	2	2	2	2	1	2	1	1	1	3	1
*S_1_3	2	2	2	3	1	2	2	3	1	1	3	1	2	2	1	2	2	2	3	2	1	1	2	1	1	1	2	3	1	1	3	3	2	1	1	1	2	1	2	2	2	2	1	1	1	1	1	3	1
*S_1_4	2	2	2	3	1	2	2	3	1	1	3	1	2	2	1	2	2	3	2	2	1	1	2	1	2	1	3	3	1	1	3	3	2	1	1	1	2	1	2	2	2	2	1	2	1	1	2	3	1
*S_1_5	2	2	2	2	1	2	2	3	1	1	3	1	2	2	1	2	2	3	2	2	1	1	2	1	2	1	3	3	1	1	3	3	2	1	1	1	2	1	2	2	2	2	1	1	1	1	2	3	1
*S_1_6	2	2	2	3	1	2	2	3	1	1	3	1	2	2	1	2	2	3	2	2	1	1	2	1	2	1	3	3	1	1	3	3	2	1	1	1	2	1	2	2	2	2	1	1	1	1	2	3	1
*S_1_7	2	1	2	2	1	2	2	3	1	1	3	1	2	2	1	2	2	3	2	2	1	1	2	1	2	1	2	3	1	1	3	3	2	1	1	1	2	1	2	2	2	2	1	1	1	1	2	3	1
*S_1_8	2	1	2	2	1	2	2	3	1	1	3	2	3	1	1	2	2	3	2	3	2	1	2	1	2	1	3	1	1	1	3	2	2	1	2	2	2	1	2	2	2	3	1	1	1	1	2	2	1
*S_1_9	1	1	2	2	1	3	1	3	2	1	3	1	1	1	1	1	2	3	2	3	2	1	1	3	1	1	1	3	1	2	3	2	3	1	1	1	2	1	1	2	1	3	1	1	1	3	2	2	1
*S_1_10	3	2	2	2	1	3	2	3	2	1	3	1	1	2	1	1	2	3	2	3	2	1	1	3	3	1	1	3	3	2	3	2	3	1	1	1	2	1	2	2	2	3	2	2	1	3	3	3	3
*S_1_11	1	2	2	1	1	3	1	1	2	2	1	1	1	1	1	1	2	3	2	3	2	1	1	3	1	1	1	3	1	2	3	2	3	3	1	2	1	1	1	2	1	1	2	2	1	3	3	2	1
*S_1_12	1	2	2	1	1	3	1	1	2	2	1	1	1	1	1	1	2	3	2	3	2	1	1	3	1	1	1	3	1	2	3	2	3	3	1	2	1	1	1	2	1	1	2	2	1	3	3	2	1
*S_1_13	1	2	2	1	1	3	1	1	2	1	1	1	1	1	1	1	2	3	2	3	2	1	1	3	1	1	1	3	1	2	3	2	3	3	1	1	1	1	1	2	1	1	2	2	1	3	3	2	1
*S_1_14	1	1	2	1	1	3	1	1	2	1	1	1	1	1	1	1	2	3	2	3	2	1	1	3	1	1	1	3	1	2	3	2	3	2	1	2	1	1	1	2	1	1	1	1	1	3	3	2	1
*S_1_15	1	1	2	1	1	3	1	1	2	1	1	1	2	2	1	1	2	3	2	3	2	1	1	3	1	1	1	3	1	2	3	2	3	3	1	2	2	1	1	2	1	1	1	1	1	2	3	2	1
*S_1_16	1	1	2	1	1	3	1	1	2	1	1	1	2	2	1	1	2	3	2	3	2	1	1	3	1	1	1	3	1	2	3	3	3	2	1	1	1	1	1	2	1	1	1	1	1	2	3	2	1
*S_1_17	1	1	2	2	1	3	1	1	2	1	1	1	2	2	2	1	2	3	2	3	2	1	1	3	1	1	1	3	1	2	3	2	3	2	3	2	3	2	1	2	1	1	1	1	1	3	3	2	1
*S_1_18	1	1	2	2	1	3	1	1	2	1	1	1	2	2	1	1	2	3	2	3	2	1	1	3	1	1	1	3	1	2	3	2	3	2	3	2	2	1	1	2	1	1	1	1	1	3	3	1	1
*S_1_19	1	1	2	1	1	1	1	1	2	1	1	1	1	2	1	1	1	1	1	1	2	1	1	3	1	1	1	1	1	1	1	1	1	1	1	2	1	1	1	1	1	1	1	1	1	3	1	2	1
*S_1_20	1	2	2	2	1	1	2	1	2	3	3	1	2	2	2	3	2	1	2	3	2	3	3	3	1	3	1	1	1	1	1	3	1	2	1	2	1	3	1	1	2	3	1	1	3	2	3	2	1
*S_1_21	2	2	2	2	3	1	1	1	2	1	1	3	2	2	2	2	2	1	2	1	2	1	1	3	2	1	3	1	3	2	1	1	1	1	3	3	2	2	2	1	3	1	1	1	1	3	1	2	1
*S_1_22	2	2	2	2	3	1	1	2	2	1	1	3	2	2	2	2	2	1	1	1	2	3	1	3	2	3	3	1	2	3	1	1	1	1	3	3	2	2	1	2	1	1	1	1	1	3	1	2	1
*S_1_23	2	2	2	2	1	1	1	3	2	1	1	3	1	2	2	2	2	1	1	1	2	3	1	3	2	3	3	1	3	1	1	1	1	1	1	2	2	2	2	2	2	1	1	2	2	2	1	2	1
*S_1_24	1	2	2	2	1	1	1	1	2	1	1	3	1	2	2	2	1	1	1	1	2	3	1	3	2	3	3	1	1	1	1	1	1	1	1	2	2	1	1	2	1	1	1	2	1	2	1	2	1
*S_1_25	2	2	1	1	1	1	1	1	2	2	1	1	1	1	2	2	1	1	1	1	2	1	1	3	1	1	3	1	1	1	1	1	1	1	1	1	1	1	1	1	1	1	3	3	1	2	1	3	1
*S_1_26	2	2	1	2	3	1	1	1	2	1	1	1	2	1	2	2	2	1	1	1	2	1	1	3	1	1	3	1	1	3	1	1	1	1	3	2	1	1	1	1	1	1	3	3	1	3	1	3	1
*S_1_27	2	2	1	2	3	1	1	1	2	1	1	1	2	1	2	2	2	1	1	1	2	1	1	3	1	1	3	1	1	2	1	1	1	2	3	2	1	1	2	2	1	1	3	3	1	2	1	3	1
*S_1_28	2	2	1	2	3	1	1	1	2	2	1	1	2	1	2	2	2	1	1	1	2	1	1	3	1	1	3	1	1	2	1	1	1	1	3	2	1	1	1	1	1	1	3	3	1	2	1	3	1
*S_1_29	2	2	1	2	3	1	1	1	2	1	1	1	2	1	2	2	2	1	1	1	2	1	1	3	1	1	3	1	1	2	1	1	1	1	3	3	1	1	1	1	1	1	3	3	1	2	1	3	1
*S_1_30	2	2	1	2	3	1	1	1	2	1	1	1	2	1	2	2	2	1	1	1	2	1	1	3	1	1	3	1	1	2	1	1	1	2	3	2	1	1	2	2	1	1	3	3	1	2	1	3	1
*S_1_31	2	2	1	1	1	1	1	1	1	2	1	1	1	1	3	1	1	1	1	1	2	1	1	1	1	1	3	1	1	1	1	1	1	2	1	1	1	1	2	2	1	1	3	2	1	1	2	2	1
*S_1_32	2	2	2	2	3	1	2	3	1	1	1	1	2	2	3	1	2	1	1	1	2	1	1	1	1	1	3	1	2	2	1	1	1	2	3	2	1	1	2	2	1	1	3	2	2	1	2	2	3
*S_1_33	2	2	2	2	3	1	2	3	1	1	1	1	2	2	3	1	2	1	1	1	2	1	1	1	1	1	3	1	2	2	1	1	1	2	3	2	1	1	2	2	1	1	3	2	1	1	2	2	3
*S_1_34	2	2	2	2	3	3	3	3	2	1	3	1	3	2	3	2	3	3	3	3	2	1	3	1	2	1	1	3	2	2	3	3	3	2	3	2	1	1	1	2	1	3	1	1	2	1	3	2	3
*S_1_35	2	1	1	2	1	1	1	1	1	1	1	1	2	1	3	1	2	1	2	1	2	1	1	1	1	1	1	1	2	2	1	1	1	1	3	3	1	1	1	1	1	1	1	1	2	1	2	2	1
*S_1_36	2	1	2	2	1	1	1	1	1	1	1	3	2	1	3	1	2	1	2	1	2	1	1	1	1	1	1	1	2	2	1	1	1	1	3	3	1	1	1	2	2	1	1	1	2	1	2	2	1
*S_1_37	2	1	2	2	1	1	1	1	1	1	1	1	2	1	3	1	3	1	2	1	2	1	1	1	1	1	1	1	2	2	1	1	1	1	3	3	1	1	1	1	1	1	1	1	2	1	2	2	1
*S_1_38	2	1	2	2	1	1	1	1	1	1	1	1	2	1	3	1	2	1	2	1	2	1	1	1	1	1	1	1	2	2	1	1	1	1	3	3	1	1	1	1	1	1	1	1	2	1	2	2	1
*S_1_39	2	1	2	2	1	1	1	1	1	1	1	1	2	1	3	1	2	1	2	1	2	1	1	1	1	1	1	1	2	2	1	1	1	1	3	3	1	1	1	1	1	1	1	1	2	1	2	2	1
*S_1_40	2	1	2	2	1	1	1	1	1	1	1	1	2	1	3	1	2	1	2	1	2	1	1	1	1	1	1	1	2	2	1	1	1	1	3	3	1	1	1	1	1	1	1	1	2	1	2	2	1
*S_1_41	2	1	2	2	1	1	1	1	1	1	1	1	2	1	3	1	2	1	2	1	3	1	1	1	1	1	1	1	2	2	1	1	1	2	3	3	1	1	1	1	1	1	1	1	2	1	2	2	1
*S_1_42	2	1	2	2	1	1	1	1	1	1	1	1	2	1	3	1	2	1	2	1	2	1	1	1	1	1	1	1	2	2	1	1	1	1	3	3	1	1	1	1	1	1	1	1	2	1	2	2	1
*S_1_43	1	1	2	2	1	1	1	1	1	1	1	1	2	1	3	1	2	1	2	1	3	1	1	1	1	1	1	1	2	2	1	1	1	2	3	2	1	1	1	1	1	1	1	1	1	1	2	2	1
*S_1_44	2	1	2	2	1	1	1	1	1	1	1	1	2	1	3	1	2	1	2	1	2	1	1	1	1	1	1	1	2	2	1	1	1	1	3	2	1	1	1	1	1	1	1	1	2	1	2	2	1
*S_1_45	2	1	1	2	1	1	1	1	1	1	1	1	2	1	3	1	2	1	2	1	2	1	3	1	1	1	1	2	1	2	1	1	1	3	3	2	2	1	1	1	1	1	1	1	2	1	2	1	1
*S_1_46	2	1	1	2	1	1	1	1	1	1	1	1	2	1	3	1	2	1	2	1	2	1	3	1	1	1	1	2	1	2	1	1	1	2	3	3	2	1	1	1	1	1	1	1	2	1	2	1	1
*S_1_47	1	1	2	2	1	1	1	3	1	1	1	1	2	1	3	1	3	1	2	1	2	1	3	1	1	1	1	2	2	2	1	1	1	2	3	2	1	1	1	1	1	1	1	1	2	1	2	1	1
*S_1_48	2	1	2	2	1	1	1	3	2	1	1	1	2	1	3	1	2	1	2	1	2	1	3	1	1	1	1	2	2	2	1	1	1	3	3	2	2	2	1	1	1	1	1	1	2	1	2	1	1
*S_1_49	2	1	1	2	1	1	1	1	2	1	1	1	2	1	3	1	3	1	2	1	2	1	3	1	1	1	1	3	2	2	1	1	1	3	3	2	2	2	1	1	1	1	1	1	2	1	2	1	1
*S_1_50	2	1	1	2	1	1	1	1	2	1	1	1	2	1	3	1	2	1	2	1	2	1	3	1	1	1	1	2	2	2	1	1	1	3	3	2	2	2	1	1	1	1	1	1	2	1	2	1	1
*S_1_51	2	1	1	2	1	1	1	1	1	2	1	1	2	1	3	1	2	1	2	1	2	1	3	1	1	1	1	2	2	2	1	1	1	3	3	2	2	1	1	1	1	1	1	1	3	1	2	1	1
*S_1_52	2	1	1	2	1	1	1	1	1	2	1	1	2	1	3	1	2	1	2	1	2	1	3	1	1	1	1	2	2	2	1	1	1	3	3	3	1	1	1	1	1	1	1	1	3	1	2	1	1
*S_1_53	2	1	2	2	3	1	1	1	1	3	1	1	2	1	3	1	2	1	2	1	2	1	3	1	1	1	1	2	3	2	1	1	1	3	3	3	1	1	1	1	1	1	1	1	3	1	2	3	1
*S_1_54	2	1	1	2	1	1	1	1	1	3	1	1	2	1	3	1	2	1	2	1	2	1	3	1	1	1	1	2	3	2	1	1	1	3	3	3	1	1	1	1	1	1	1	1	3	1	2	1	1
*S_1_55	1	1	2	2	1	2	1	1	1	3	1	1	2	1	1	1	3	2	2	3	2	1	3	1	1	1	1	2	1	2	3	2	2	2	3	2	2	1	1	1	1	1	1	1	3	1	2	1	1
*S_1_56	1	1	2	2	1	2	1	1	1	3	1	1	2	2	1	1	3	1	3	3	2	1	3	1	1	1	1	2	1	2	3	2	2	2	3	2	2	1	1	1	1	1	1	1	3	1	3	1	1
*S_1_57	1	1	2	2	1	2	1	1	1	2	1	1	2	2	3	2	3	1	3	3	2	3	3	1	1	3	1	2	1	2	3	2	2	3	3	2	3	2	1	1	1	1	1	1	3	1	3	1	1
*S_1_58	1	1	2	2	1	2	1	1	1	2	1	1	2	2	3	2	3	1	3	3	2	3	2	1	1	3	1	2	1	2	3	2	2	3	3	2	3	2	1	1	1	1	1	1	3	1	3	1	1
*S_1_59	1	2	2	2	1	2	1	3	1	2	1	1	2	2	1	1	3	2	3	1	2	1	2	1	1	1	1	2	1	2	3	2	2	2	3	2	3	1	1	1	1	1	1	1	3	1	3	1	1
*S_1_60	1	1	2	2	2	3	1	1	2	2	3	1	2	2	2	1	2	1	2	1	2	1	3	1	2	1	1	3	1	2	1	3	3	2	3	2	3	3	1	2	1	3	1	1	2	1	2	2	1
*S_1_61	1	1	1	1	2	1	1	1	1	2	1	1	1	2	3	1	1	1	1	1	2	1	1	1	2	1	1	1	1	1	1	1	1	1	1	2	2	3	1	1	1	1	1	1	2	1	2	3	1
*S_1_62	1	1	2	1	2	1	1	1	2	2	1	1	1	2	3	1	1	1	1	1	2	1	1	1	2	1	1	1	1	1	1	1	1	2	1	2	2	2	1	1	1	1	3	3	2	1	2	3	1
*S_1_63	1	1	2	2	2	3	1	1	2	2	3	1	1	2	3	1	2	1	2	1	2	1	3	1	2	1	1	3	1	2	1	3	3	3	3	2	3	3	1	2	1	3	3	3	2	2	2	3	1
*S_1_64	1	2	2	2	2	3	1	1	2	3	3	1	1	2	3	1	2	1	2	1	2	1	3	1	2	1	1	3	1	2	1	3	3	3	3	2	3	3	1	2	1	3	3	3	2	2	2	3	1
*S_1_65	1	2	2	2	2	3	1	1	2	2	3	1	1	2	3	1	3	2	2	1	2	1	3	1	2	1	1	3	1	2	1	3	3	3	3	2	2	2	1	2	1	3	1	1	2	2	3	3	1
*S_1_66	1	1	2	2	2	3	1	1	2	2	3	1	1	2	3	1	3	2	2	2	2	1	3	1	2	1	1	3	1	2	1	3	3	3	3	2	2	2	1	2	1	3	1	1	2	2	3	3	1
*S_1_67	1	2	2	2	2	3	1	1	2	2	3	1	1	2	3	1	3	3	2	2	2	1	3	1	2	1	1	3	1	2	1	3	3	3	3	2	2	2	1	2	1	3	1	1	2	2	3	3	1
*S_1_68	1	2	2	2	2	3	1	1	2	2	3	1	1	2	3	1	3	3	2	2	2	1	3	1	2	1	1	3	1	2	1	3	3	3	3	2	2	2	2	2	1	3	3	3	2	2	3	3	1
*S_1_69	1	2	2	2	2	3	1	1	2	2	3	1	1	2	3	1	3	3	2	2	2	1	3	1	2	1	1	3	1	2	1	3	3	3	3	2	2	2	2	2	1	3	1	1	2	2	3	3	1
*S_1_70	1	1	2	2	2	1	1	1	2	2	1	1	1	1	3	1	1	1	1	1	2	1	1	1	1	1	1	1	1	1	1	1	1	2	1	2	1	2	1	1	1	1	3	3	2	2	2	3	1
*S_1_71	1	1	2	3	2	3	1	1	2	2	3	1	1	2	3	1	3	3	2	2	3	1	3	1	2	1	1	3	1	2	1	3	3	3	3	2	1	2	2	2	1	3	3	3	2	2	3	3	1
*S_1_72	1	2	2	3	2	3	1	1	2	2	3	1	1	2	3	1	3	3	2	2	3	1	3	1	2	1	1	3	1	2	1	3	3	3	3	2	2	3	2	2	1	3	3	3	3	2	3	3	1
*S_1_73	1	2	2	3	3	3	1	1	2	1	3	1	1	2	3	1	3	3	2	2	3	1	3	1	2	1	1	3	1	2	1	3	3	3	3	2	1	2	2	2	1	3	1	1	3	2	3	3	1
*S_1_74	1	2	2	3	1	3	1	1	2	1	3	1	2	2	3	3	3	3	2	2	2	1	3	1	2	1	3	3	1	2	1	3	3	2	3	2	2	2	2	2	1	3	1	1	3	2	3	3	1
*S_1_75	2	2	2	3	1	3	2	1	2	1	3	1	3	2	3	3	3	3	2	2	2	1	3	1	2	1	3	3	1	2	1	3	3	2	3	1	1	2	2	2	1	3	3	3	3	2	3	3	1
*S_2_1	2	2	2	1	3	3	2	1	2	1	3	2	3	1	1	2	2	1	2	1	2	1	3	1	1	1	3	3	2	1	1	3	3	2	1	2	2	2	2	2	3	3	2	3	1	1	2	2	1
*S_2_2	1	1	2	1	3	1	1	1	2	1	1	1	1	1	1	1	1	1	1	1	1	1	1	1	1	1	2	1	1	1	1	1	1	1	1	2	1	2	1	1	1	1	2	2	1	1	2	2	1
*S_2_3	3	2	2	2	3	3	2	1	2	1	3	2	3	2	3	2	2	3	3	3	2	3	3	3	2	3	3	3	3	2	3	3	3	2	1	3	3	2	2	2	2	3	3	3	1	2	3	3	3
*S_2_4	2	1	2	1	3	3	2	1	2	1	3	1	2	1	1	2	1	1	1	1	1	1	3	1	1	1	3	3	3	1	1	2	3	2	1	2	2	2	2	2	2	3	2	2	1	1	2	2	1
*S_2_5	2	1	2	1	3	3	2	1	2	2	1	1	2	1	1	2	1	3	1	2	1	1	2	1	2	1	2	1	3	1	2	3	3	1	1	2	2	2	2	2	2	1	2	2	1	1	2	1	1
*S_2_6	1	2	2	2	3	3	2	1	2	1	3	1	2	2	3	2	2	3	2	2	2	2	3	2	2	2	1	3	1	1	2	3	3	3	1	1	2	1	1	2	1	3	1	2	1	2	2	2	1
*S_2_7	1	1	2	2	3	3	2	3	1	1	3	1	1	1	3	1	1	3	2	1	1	1	2	1	1	1	2	2	2	1	1	2	3	3	1	2	1	1	1	2	2	2	1	1	1	1	1	1	1
*S_2_8	1	2	2	2	3	3	3	1	2	2	3	1	2	2	3	2	2	3	2	2	1	2	3	1	2	2	1	3	1	1	2	3	3	2	3	1	2	1	1	2	1	3	1	2	1	1	2	2	1
*S_2_9	1	2	1	1	3	1	2	1	2	2	1	1	1	1	3	1	1	1	1	1	1	2	1	1	1	2	2	1	2	1	1	1	1	1	1	2	1	1	1	1	2	1	1	3	1	2	1	2	2
*S_2_10	2	2	1	1	3	1	2	1	2	2	1	1	1	1	3	1	1	1	1	1	1	2	1	1	1	2	2	1	2	1	1	1	1	1	1	2	1	1	1	1	2	1	1	3	1	2	1	2	2
*S_2_11	2	2	1	1	3	1	2	1	2	2	1	1	1	1	3	1	1	1	1	1	1	2	1	1	1	2	2	1	2	1	1	1	1	1	1	2	1	1	1	1	2	1	1	3	1	2	1	2	2
*S_2_12	1	2	1	1	3	1	2	1	2	2	1	1	1	1	3	1	1	1	1	1	1	2	1	1	1	2	2	1	2	1	1	1	1	1	1	2	1	1	1	1	2	1	1	3	1	2	1	2	2
*S_2_13	1	2	1	1	3	1	2	1	2	2	1	1	1	1	3	1	1	1	1	1	1	2	1	1	1	2	2	1	2	1	1	1	1	1	1	2	1	1	1	1	2	1	1	3	1	2	1	2	2
*S_2_14	1	2	1	1	3	1	2	1	2	2	1	1	1	1	3	1	1	1	1	1	1	2	1	1	1	2	2	1	2	1	1	1	1	1	1	2	1	1	1	1	2	1	1	3	1	2	1	2	2
*S_2_15	1	2	1	1	3	1	2	1	2	2	1	1	1	1	3	1	1	1	1	1	1	2	1	1	1	2	2	1	2	1	1	1	1	1	1	2	1	1	1	1	2	1	1	3	1	2	1	2	2
*S_2_16	1	2	1	1	3	1	2	1	2	2	1	1	1	1	3	1	1	1	1	1	1	2	1	1	1	2	2	1	2	1	1	1	1	1	1	2	1	1	1	1	2	1	1	3	1	2	1	2	2
*S_2_17	1	2	1	1	3	1	2	1	2	2	1	1	1	1	3	1	1	1	1	1	1	2	1	1	1	2	2	1	2	1	1	1	1	1	1	2	1	1	1	1	2	1	1	3	1	2	1	2	2
*S_2_18	1	2	1	1	3	1	2	1	2	2	1	1	1	1	3	1	1	1	1	1	1	2	1	1	1	2	1	1	2	1	1	1	1	1	1	2	1	1	1	1	2	1	1	3	1	1	1	2	2
*S_2_19	1	2	1	1	3	1	2	1	2	2	1	1	1	1	3	1	1	1	1	1	1	2	1	1	1	2	2	1	2	1	1	1	1	1	1	2	1	1	1	1	2	1	1	3	1	2	1	2	2
*S_2_20	2	2	1	1	3	1	2	1	2	2	1	1	1	1	3	1	1	1	1	1	1	2	1	1	1	2	2	1	2	1	1	1	1	1	1	2	1	1	1	1	2	1	1	3	1	2	1	2	2
*S_2_21	1	2	1	1	3	1	2	1	2	2	1	1	1	1	3	1	1	1	1	1	1	2	1	1	1	2	2	1	2	1	1	1	1	1	1	2	1	1	1	1	2	1	1	3	1	2	1	2	2
*S_2_22	1	2	1	1	3	1	2	1	2	2	1	1	1	1	3	1	1	1	1	1	1	2	1	1	1	2	2	1	2	1	1	1	1	1	1	2	1	1	1	1	2	1	1	3	1	2	1	2	2
*S_2_23	2	2	1	1	3	1	2	1	2	2	1	1	1	1	3	1	1	1	1	1	1	2	1	1	1	2	2	1	2	1	1	1	1	1	1	2	1	1	1	1	2	1	1	3	1	2	1	2	2
*S_2_24	1	2	1	1	3	1	2	1	2	2	1	1	1	1	3	1	1	1	1	1	1	2	1	1	1	2	2	1	2	1	1	1	1	1	1	2	1	1	1	1	2	1	1	3	1	2	1	2	2
*S_2_25	1	2	1	2	1	1	2	1	2	2	1	1	1	2	3	1	1	1	1	1	1	2	1	1	2	2	2	1	1	1	1	1	1	1	1	2	1	1	1	2	1	1	3	3	1	1	1	2	2
*S_2_26	1	2	1	2	1	1	2	1	2	3	1	1	1	2	3	2	1	1	1	1	1	3	1	3	2	3	2	1	1	1	1	1	1	1	1	2	2	2	1	2	1	1	3	3	3	1	1	2	2
*S_2_27	1	2	1	3	1	3	3	1	2	2	3	1	2	2	3	2	1	1	2	2	2	2	3	3	2	2	3	3	1	2	2	3	3	2	3	2	2	1	1	3	1	3	3	3	1	2	1	2	2
*S_2_28	1	2	1	3	1	3	2	1	2	2	3	1	2	2	3	2	1	1	2	2	2	2	3	3	2	2	3	3	1	2	2	3	3	2	3	2	2	1	1	3	1	3	3	3	1	2	1	2	2
*S_2_29	2	2	1	2	1	1	1	1	2	2	1	1	1	2	3	1	1	1	1	1	1	2	1	3	2	2	3	1	1	1	1	1	1	1	1	2	1	1	1	2	1	1	3	3	1	2	1	2	2
*S_2_30	2	2	1	2	1	1	1	1	2	2	1	1	1	2	3	1	1	1	1	1	2	2	1	3	2	2	3	1	1	1	1	1	1	1	1	2	1	1	1	2	1	1	3	3	1	2	1	2	2
*S_2_31	2	2	1	2	1	1	1	1	2	2	1	1	1	2	3	1	1	1	1	1	2	2	1	3	2	2	3	1	1	1	1	1	1	1	1	2	1	1	1	2	1	1	3	3	1	2	1	2	2
*S_2_32	2	2	1	3	1	3	2	1	2	2	3	1	2	2	3	2	1	1	2	2	2	2	3	3	2	2	3	3	1	2	2	3	3	2	3	2	2	1	1	3	1	3	3	3	1	2	1	2	2
*S_2_33	2	2	1	3	1	3	2	1	2	2	3	1	2	2	3	2	1	1	2	2	2	2	3	3	2	2	3	3	1	2	2	3	3	2	3	1	1	1	1	3	1	3	3	3	1	2	1	2	2
*S_2_34	2	2	1	1	1	1	1	1	2	2	1	1	1	1	3	1	1	1	1	1	1	2	1	3	1	2	3	1	1	1	1	1	1	1	1	1	1	1	1	2	1	1	3	3	1	2	1	2	2
*S_2_35	2	2	2	1	1	1	1	3	2	2	1	1	1	1	2	1	1	1	1	1	2	2	1	3	1	2	1	1	1	2	1	1	1	2	1	2	1	3	1	1	1	1	2	2	1	2	2	2	3
*S_2_36	2	2	2	3	3	3	1	1	2	2	3	1	2	2	2	2	2	3	3	3	2	2	3	3	3	2	1	3	2	2	3	3	3	2	3	2	1	1	1	2	2	3	2	2	1	1	3	2	3
*S_2_37	2	2	2	3	3	3	1	1	2	2	3	1	2	2	2	2	2	3	3	3	2	2	3	3	3	2	1	3	2	2	3	3	3	2	3	2	2	1	1	2	2	3	2	2	1	1	3	2	3
*S_2_38	2	2	2	2	3	1	1	1	2	2	1	1	1	2	2	1	1	1	1	1	2	2	1	2	3	2	1	1	2	1	1	1	1	1	1	1	1	1	2	1	1	1	3	3	1	2	2	2	3
*S_2_39	2	2	1	2	3	1	1	1	2	2	1	1	1	2	1	1	1	1	1	1	2	1	1	2	3	1	1	1	2	1	1	1	1	1	3	1	1	1	2	1	1	1	3	3	1	2	1	2	3
*S_2_40	2	2	2	2	2	3	1	1	2	2	3	1	2	2	1	1	3	3	3	3	2	1	3	2	1	1	1	3	1	2	3	3	3	2	1	2	2	1	2	2	1	3	3	3	1	2	3	2	3
*S_2_41	2	2	1	1	3	1	1	1	1	1	1	1	1	1	1	1	1	1	1	1	2	1	1	2	1	1	3	1	1	1	1	1	1	1	1	2	1	1	2	1	1	1	3	3	1	3	1	2	1
*S_2_42	1	2	2	2	3	3	2	1	2	1	3	1	2	2	1	1	3	3	2	3	3	1	3	2	1	1	2	3	1	3	3	2	3	2	1	1	1	1	2	2	1	3	3	1	1	2	3	2	1
*S_2_43	2	2	2	2	3	3	2	3	2	1	3	1	2	2	1	1	3	3	2	3	3	1	3	2	1	1	2	3	1	2	3	3	3	2	1	2	2	1	2	3	1	3	3	1	1	2	3	2	1
*S_2_44	3	2	2	3	3	3	2	1	2	2	3	3	3	2	1	2	3	3	3	3	3	2	3	2	1	2	2	3	1	2	3	3	3	2	3	2	3	2	2	2	1	3	1	3	3	2	3	2	1
*S_2_45	1	2	2	1	3	3	2	1	2	1	3	1	2	2	1	1	3	3	2	3	2	1	3	2	1	1	2	3	3	1	3	3	3	2	1	1	3	1	3	2	3	3	1	1	1	2	3	2	1
*S_2_46	1	2	2	1	3	3	2	1	2	1	3	1	2	2	1	1	3	3	2	3	2	1	3	2	1	1	2	3	3	1	3	3	3	2	1	1	3	1	3	2	3	3	1	1	1	2	3	2	1
*S_2_47	1	2	2	1	3	3	2	1	2	1	3	1	2	2	1	1	3	3	2	3	2	1	3	2	1	1	2	3	3	1	3	3	3	2	1	1	3	1	3	2	3	3	1	1	1	2	3	2	1
*S_2_48	1	2	2	2	3	1	1	1	2	1	3	1	2	2	1	1	3	3	3	3	2	1	2	2	2	1	2	1	1	1	3	1	1	2	1	2	1	2	2	1	3	3	1	1	2	3	3	1	1
*S_2_49	1	2	2	2	3	1	1	1	2	1	3	1	2	2	1	1	3	3	3	3	2	1	2	2	2	1	2	1	1	1	3	1	1	2	1	2	1	3	2	1	3	3	1	1	1	2	3	1	1
*S_2_50	1	2	2	2	3	1	1	1	2	1	3	1	2	2	1	1	3	3	3	3	2	1	2	2	2	1	3	1	1	1	3	1	1	2	1	2	1	3	2	1	3	3	1	1	1	2	3	1	1
*S_2_51	2	2	2	2	2	1	2	1	2	1	3	1	2	2	1	1	3	3	3	3	2	1	2	3	2	1	3	1	1	1	3	1	1	1	1	1	1	1	1	1	1	3	3	2	1	2	3	2	3
*S_2_52	2	2	2	2	3	1	2	3	2	1	3	1	2	2	1	1	3	3	3	3	2	1	1	3	2	1	3	1	1	1	3	1	1	2	1	2	1	2	3	2	3	2	3	2	1	2	3	2	3
*S_2_53	3	3	1	2	3	3	2	1	2	3	3	1	3	2	3	3	2	3	3	3	2	1	3	2	2	1	2	3	3	3	3	3	3	2	3	2	3	1	2	2	2	3	3	3	2	1	3	1	1
*S_3_1	3	2	2	2	3	1	1	1	2	2	1	1	1	2	1	2	1	1	1	1	1	3	1	1	2	3	3	1	3	1	1	1	1	2	1	1	1	3	2	1	2	1	2	2	2	1	2	2	1
*S_3_2	3	2	2	2	3	1	1	1	2	2	1	1	1	2	1	2	1	1	1	1	2	3	1	1	2	3	3	1	3	1	1	1	1	2	1	1	1	3	2	1	2	1	2	2	2	2	2	2	1
*S_3_3	3	2	2	2	1	3	2	1	2	2	3	1	2	2	1	3	2	3	2	3	2	3	3	1	3	3	3	3	3	2	3	3	3	3	1	2	3	3	2	2	2	3	2	2	2	1	2	2	1
*S_3_4	2	2	2	2	1	1	1	1	2	2	1	3	1	2	1	2	1	1	1	1	1	3	1	1	2	3	3	1	3	1	1	1	1	2	1	2	1	3	2	2	3	1	2	3	2	2	1	2	1
*S_3_5	2	2	2	2	1	1	1	1	2	2	1	3	1	2	1	2	1	1	1	1	1	3	1	1	2	3	3	1	3	1	1	1	1	2	1	2	1	3	2	2	3	1	2	3	2	2	1	2	1
*S_3_6	3	2	2	2	1	3	2	1	2	2	3	1	2	2	1	3	2	3	3	3	2	3	3	3	3	3	3	3	3	2	3	3	3	3	1	2	3	2	2	2	2	3	2	2	2	2	3	3	1
*S_3_7	3	2	2	2	1	3	2	1	1	2	2	1	3	2	1	3	3	3	3	3	2	3	2	1	2	3	3	3	3	2	3	2	3	2	1	2	3	1	2	2	3	1	2	2	2	1	3	1	1
*S_3_8	3	2	2	2	1	2	2	3	1	2	2	1	2	2	1	3	3	3	3	3	2	3	2	1	2	3	3	3	3	2	3	2	2	2	1	2	2	1	3	2	2	1	2	2	2	1	3	1	1
*S_3_9	3	2	2	2	1	2	2	1	1	1	2	1	3	2	1	2	3	3	3	3	2	1	3	1	2	1	3	3	3	2	3	2	2	2	1	3	2	1	3	2	3	1	2	2	1	1	2	1	1
*S_3_10	2	2	2	2	1	2	2	1	1	1	2	1	2	2	1	2	3	3	3	3	2	1	2	1	2	1	2	3	3	2	3	2	2	1	1	2	2	1	2	2	3	1	2	1	1	1	2	1	3
*S_3_11	2	2	2	2	1	2	2	1	1	1	2	1	3	2	1	2	3	3	3	3	2	1	3	1	2	1	2	3	1	2	3	2	2	1	1	3	2	1	1	2	2	1	2	1	1	1	2	1	3
*S_3_12	2	2	1	1	1	1	1	1	1	1	1	1	1	1	1	1	1	1	1	1	1	1	1	1	2	1	2	1	3	1	1	1	1	1	1	2	1	1	2	1	3	1	2	1	1	1	2	1	3
*S_3_13	1	2	2	2	1	2	2	3	1	1	3	1	3	2	1	2	3	3	3	3	1	1	2	1	2	1	3	1	1	1	3	2	2	1	1	2	2	1	1	1	1	1	2	1	1	2	3	1	3
*S_3_14	1	2	2	3	1	2	2	3	2	1	3	1	3	2	1	2	3	3	3	3	2	1	2	3	3	1	3	1	1	1	3	2	2	1	1	2	2	1	1	1	2	1	2	2	1	3	3	3	3
*S_3_15	1	2	2	2	1	3	2	3	2	2	3	1	2	2	3	2	1	2	3	2	1	2	3	3	1	2	3	3	1	1	3	3	3	2	3	2	3	2	1	2	1	3	2	2	2	3	1	3	3
*S_3_16	1	2	2	2	3	3	2	3	1	1	3	1	2	2	1	2	1	1	3	2	1	1	3	1	1	1	3	3	3	1	3	3	3	2	3	2	3	1	2	2	3	3	3	3	1	1	2	1	2
*S_3_17	2	2	2	2	3	3	2	3	2	1	3	1	2	2	1	2	1	2	3	2	1	1	3	1	2	1	3	3	3	1	3	3	3	2	3	2	3	1	2	2	3	3	3	3	1	1	2	1	2
*S_3_18	1	2	2	1	1	1	1	1	2	1	1	1	1	1	1	1	1	1	1	1	1	1	1	3	1	1	3	1	3	1	1	1	1	1	3	2	1	1	2	1	3	1	2	2	1	2	1	3	3
*S_3_19	1	2	2	1	1	1	1	1	2	1	1	1	1	1	1	1	1	1	1	1	1	1	1	3	1	1	3	1	3	1	1	1	1	1	3	2	1	1	2	1	3	1	2	2	1	2	1	3	3
*S_3_20	2	2	1	2	3	3	2	3	1	2	3	1	1	2	1	3	1	1	3	1	1	1	3	1	1	1	1	3	1	1	1	3	3	2	1	2	3	1	1	2	1	3	2	3	2	2	1	1	2
*S_3_21	2	2	1	2	3	3	2	3	2	2	3	1	1	2	1	3	1	1	2	1	1	3	3	3	1	2	1	3	3	1	1	3	3	3	1	2	3	1	2	2	2	3	1	1	1	2	1	1	1
*S_3_22	2	2	1	2	3	3	2	3	2	2	3	1	1	2	1	3	1	1	2	1	1	3	3	3	1	2	1	3	3	1	1	3	3	3	1	2	3	1	2	2	2	3	1	1	1	2	1	1	1
*S_3_23	1	2	1	2	3	3	3	3	2	3	3	1	1	2	1	3	1	1	3	1	1	3	3	3	1	2	1	3	1	1	1	3	3	3	1	2	3	1	1	2	1	3	1	1	1	2	1	1	1
*S_3_24	2	2	1	2	3	3	2	3	2	2	3	1	1	2	1	3	1	1	2	1	1	3	3	3	1	2	1	3	3	1	1	3	3	3	1	1	3	1	2	2	2	3	1	1	1	2	1	1	1
*S_3_25	2	2	2	2	1	3	3	3	2	3	3	2	3	2	1	3	3	3	3	3	2	3	3	3	2	2	3	3	1	2	3	3	3	3	1	2	3	1	2	2	1	3	1	1	1	1	3	1	1
*S_3_26	1	2	1	1	3	1	1	3	2	3	1	1	1	1	1	2	1	1	1	1	1	3	1	3	1	2	1	1	1	1	1	1	1	2	1	1	1	1	1	1	1	1	1	1	1	2	1	1	1
*S_3_27	1	2	1	1	3	1	1	3	2	2	1	1	1	1	1	2	1	1	1	1	1	3	1	3	1	2	1	1	1	1	1	1	1	2	1	1	1	1	1	1	1	1	1	1	1	2	1	1	1
*S_3_28	1	2	1	1	3	1	1	3	2	3	1	1	1	1	1	2	1	1	1	1	1	3	1	3	1	2	1	1	1	1	1	1	1	2	1	1	1	1	1	1	1	1	1	1	1	2	1	1	1
*S_3_29	2	2	2	1	3	1	2	3	2	2	1	2	3	1	1	2	2	3	2	3	1	3	1	3	2	2	3	1	1	2	3	1	1	2	1	2	1	1	1	1	1	1	1	1	1	2	3	1	1
*S_3_30	2	2	2	1	3	1	2	3	2	2	1	2	3	1	1	2	2	3	2	3	1	3	1	3	2	2	3	1	1	2	3	1	1	2	1	2	1	1	1	1	1	1	1	1	1	2	3	1	1
*S_3_31	1	2	1	1	3	1	1	3	2	3	1	1	1	1	1	2	1	1	1	1	1	3	1	3	1	2	1	1	1	1	1	1	1	2	1	1	1	1	1	1	1	1	1	1	1	2	1	1	1
*S_3_32	1	2	1	2	3	3	2	3	2	3	3	1	1	2	1	3	2	1	2	1	2	3	3	3	1	2	1	3	1	2	1	3	3	3	1	2	3	1	2	2	1	3	1	1	1	2	1	1	1
*S_3_33	1	2	1	2	3	3	2	3	2	3	3	1	1	2	1	3	2	1	2	1	2	3	3	3	1	2	1	3	1	2	1	3	3	3	1	2	3	1	2	2	1	3	1	1	1	2	1	1	1
*S_3_34	1	2	1	2	3	3	2	3	2	3	3	1	1	2	1	3	2	1	2	1	2	3	3	3	1	2	1	3	1	2	1	3	3	3	1	2	3	1	2	2	1	3	1	1	1	2	1	1	1
*S_3_35	1	2	2	3	3	3	2	3	2	3	3	1	1	2	1	3	2	1	2	1	2	3	3	3	2	2	1	3	1	2	1	3	3	2	1	2	3	1	2	2	2	3	3	2	1	3	1	3	3
*S_3_36	1	2	1	1	3	1	1	3	2	2	1	1	1	1	1	2	2	1	1	1	1	3	1	3	1	2	1	1	1	1	1	1	1	2	1	2	1	1	1	1	1	1	3	2	1	3	1	3	3
*S_3_37	1	2	1	2	1	3	2	3	2	2	3	1	1	2	1	3	2	1	2	1	2	3	3	3	1	2	1	3	1	2	1	3	3	2	1	1	3	1	2	2	1	3	3	2	1	2	1	3	3
*S_3_38	1	2	2	3	3	3	2	3	2	3	3	1	1	2	1	3	2	1	2	1	2	3	3	3	2	2	1	3	1	2	1	3	3	2	1	2	3	1	2	2	2	3	3	2	1	3	1	3	3
*S_3_39	1	2	2	2	3	1	1	3	2	3	1	1	1	2	1	2	2	1	1	1	2	3	1	3	2	2	1	1	1	1	1	1	1	2	1	2	1	1	1	1	2	1	3	2	1	3	1	3	3
*S_3_40	1	2	2	3	3	3	2	3	2	3	3	1	1	2	1	3	2	1	2	1	2	3	3	3	2	2	1	3	1	2	1	3	3	2	1	2	3	1	2	2	2	3	3	2	1	3	1	3	3
*S_3_41	1	2	1	2	3	3	2	3	2	3	3	1	1	2	1	3	1	1	2	1	2	3	3	3	2	2	1	3	1	2	1	3	3	2	1	2	3	1	2	2	1	3	1	1	1	2	1	1	1
*S_3_42	1	3	2	3	1	3	3	3	3	3	3	1	1	3	1	3	1	1	3	1	2	3	3	3	2	2	1	3	1	2	1	3	3	2	1	2	3	1	2	3	1	3	3	2	1	2	1	1	1
*S_3_43	1	2	2	2	3	3	2	3	2	2	3	1	1	2	1	3	1	1	2	1	2	3	3	3	2	2	1	3	1	2	1	3	3	2	1	2	3	1	2	2	1	3	3	1	1	2	1	1	1
*S_3_44	1	2	2	2	3	3	2	3	2	3	3	1	1	2	1	3	1	1	2	1	2	3	3	3	2	2	1	3	1	2	1	3	3	2	1	2	3	1	2	2	1	3	3	2	1	2	1	1	1
*S_3_45	1	2	2	2	1	3	2	3	2	3	3	1	1	2	1	3	1	1	2	1	2	3	3	3	2	2	1	3	1	2	1	3	3	2	1	2	3	1	2	2	1	3	3	2	1	2	1	1	1
*S_3_46	1	2	2	2	1	3	2	3	2	3	3	1	1	2	1	3	1	1	2	1	2	3	3	3	2	2	1	3	1	2	1	3	3	2	1	2	3	1	2	2	1	3	3	2	1	2	1	1	1
*S_3_47	1	2	2	2	1	3	2	3	2	3	3	1	1	2	1	3	1	1	2	1	2	3	3	3	2	2	1	3	1	2	1	3	3	2	1	2	3	1	2	2	1	3	3	2	1	2	1	1	1
*S_3_48	1	2	2	2	1	3	2	3	2	3	3	1	1	2	1	3	1	1	2	1	2	3	3	3	2	2	1	3	1	2	1	3	3	2	1	2	3	1	2	2	1	3	3	2	1	2	1	1	1
*S_3_49	1	2	2	2	1	3	2	3	2	3	3	1	1	2	1	3	1	1	2	1	2	3	3	3	2	2	1	3	1	2	1	3	3	2	1	2	3	1	2	2	1	3	3	2	1	2	1	1	1
*S_3_50	1	3	2	2	3	3	2	3	2	3	3	1	1	2	1	3	1	1	3	1	2	3	3	3	2	2	1	3	1	2	1	3	3	2	1	2	3	1	2	2	1	3	3	2	1	2	1	1	1
*S_3_51	1	2	2	2	3	3	2	3	2	2	3	1	1	2	1	3	1	1	2	1	2	3	3	3	2	2	1	3	1	2	1	3	3	2	1	2	3	1	2	2	1	3	3	2	1	2	1	1	1
*S_3_52	1	2	2	2	1	3	2	3	2	2	3	1	1	2	1	3	1	1	2	1	2	3	3	3	2	2	1	3	3	2	1	3	3	2	1	2	3	1	3	2	2	3	3	2	1	2	1	1	1
*S_3_53	1	2	2	2	1	3	2	3	2	2	3	1	1	2	1	3	1	1	2	1	2	3	3	3	2	2	1	3	1	2	1	3	3	2	1	2	3	1	2	2	1	3	3	2	1	2	1	1	1
*S_3_54	1	2	2	2	1	3	2	3	2	3	3	1	1	2	1	3	2	1	2	1	2	3	3	3	2	2	1	3	3	2	1	3	3	2	1	2	3	1	3	2	2	3	3	2	1	2	1	2	1
*S_3_55	1	2	2	2	1	2	2	3	2	2	1	1	1	2	1	3	1	1	2	1	1	3	1	3	2	2	1	1	1	1	1	3	2	2	1	2	3	1	2	2	1	1	3	1	1	2	1	2	1
*S_3_56	3	2	2	2	3	3	2	3	2	3	3	3	3	2	1	2	2	3	3	3	2	2	3	3	3	2	3	3	1	2	3	3	3	3	3	2	3	1	2	2	1	3	3	3	2	2	3	2	1
*S_3_57	2	2	2	2	3	3	1	3	2	3	1	1	1	2	1	1	2	1	2	1	2	2	1	3	2	2	1	3	1	2	1	3	3	3	1	2	3	1	2	2	1	1	2	2	2	2	1	1	1
*S_3_58	2	2	2	2	3	3	1	3	3	3	1	1	1	2	1	1	2	1	3	1	2	2	1	3	2	2	1	3	1	2	1	3	3	3	1	2	3	1	2	2	1	1	2	2	2	2	1	1	1
*S_3_59	2	2	2	2	3	3	1	3	3	2	2	1	1	2	1	1	2	1	2	1	1	2	1	3	2	2	1	3	1	2	1	3	3	3	1	2	3	3	2	2	1	1	2	2	2	2	1	2	1
*S_3_60	2	2	2	3	3	3	1	1	3	3	2	1	1	3	1	1	2	1	3	1	2	3	1	3	2	2	1	3	1	2	1	3	3	3	1	2	3	3	2	2	1	1	2	2	2	2	1	2	1
*S_3_61	2	2	2	2	3	3	1	1	3	3	2	1	1	2	1	1	2	1	2	1	1	2	1	3	2	2	1	3	1	2	1	3	3	3	1	2	3	3	2	2	1	1	2	2	3	2	1	2	1
*S_3_62	2	1	2	2	3	2	1	1	2	1	1	1	2	2	1	1	2	1	3	1	2	1	1	1	1	1	1	1	1	2	1	3	2	2	2	2	3	3	2	2	1	1	1	1	1	2	1	2	1
*S_3_63	2	1	2	2	3	1	1	1	2	2	1	1	2	2	1	1	2	2	3	2	2	2	1	1	1	2	1	1	2	2	3	1	1	2	3	2	3	3	3	1	3	1	1	1	3	2	2	2	1
*S_3_64	2	1	2	3	3	1	1	1	2	2	2	1	1	2	1	1	2	2	3	2	2	2	1	1	2	3	1	1	2	2	3	1	1	2	1	1	2	3	3	1	3	1	1	1	3	2	2	2	1
*S_3_65	2	2	2	2	3	1	1	1	1	2	1	2	1	2	1	1	2	2	2	2	2	1	1	1	2	1	1	2	2	2	2	1	1	1	1	3	1	1	3	1	3	1	1	1	1	2	2	2	1
*S_4_1	3	2	2	1	3	1	3	1	2	1	1	1	2	2	1	2	2	3	2	2	2	1	1	3	2	1	3	1	3	2	3	1	1	1	1	2	1	2	2	2	2	1	1	3	1	2	2	3	1
*S_4_2	3	2	1	1	2	1	2	1	2	1	1	1	2	1	1	1	2	1	1	2	2	1	1	3	1	1	3	1	3	1	1	1	1	1	1	2	1	3	2	2	1	1	1	1	1	2	1	2	2
*S_4_3	3	3	1	1	3	1	2	1	2	1	1	1	3	1	1	1	2	1	1	2	3	1	1	3	1	1	3	1	3	1	1	1	1	1	1	3	1	3	2	1	2	1	1	1	1	2	1	2	1
*S_4_4	1	3	2	2	1	1	2	1	3	3	1	2	2	2	2	3	2	3	3	3	3	3	1	3	2	3	3	3	1	2	3	1	1	2	1	2	1	3	2	2	1	1	3	3	3	2	2	3	3
*S_4_5	1	3	2	1	1	2	3	1	3	2	2	1	2	1	1	2	2	2	2	2	3	2	2	3	1	2	3	2	2	1	2	2	2	1	1	1	1	2	1	2	1	2	2	2	2	2	1	3	2
*S_4_6	3	2	2	1	3	3	2	1	2	1	3	1	2	1	1	1	2	1	1	1	2	1	3	3	1	1	3	1	3	1	1	3	3	1	1	3	1	1	2	2	2	3	1	2	1	2	1	2	1
*S_4_7	1	3	2	3	1	1	2	3	2	2	1	2	1	3	3	2	2	2	2	2	3	2	1	3	3	2	3	2	1	1	2	1	1	2	1	1	3	2	1	1	1	1	2	3	2	2	1	3	1
*S_4_8	3	3	2	3	3	3	3	3	3	3	3	3	3	3	3	3	3	3	3	3	3	3	3	3	3	3	3	3	3	2	3	3	3	3	1	2	3	3	3	3	2	3	3	3	3	1	2	2	1
*S_4_9	3	2	2	1	3	3	2	1	2	1	3	1	1	1	1	1	2	1	2	1	2	1	3	3	1	1	3	1	3	1	3	3	3	1	1	2	1	1	2	2	2	3	2	1	1	1	2	2	1
*S_4_10	1	2	2	2	1	3	2	3	2	1	3	1	1	2	3	1	2	1	2	2	2	1	3	3	3	1	3	1	3	1	3	3	3	1	1	2	3	1	2	2	1	3	2	1	1	1	2	3	2
*S_4_11	1	2	2	2	1	3	2	3	2	1	3	1	1	2	3	1	2	1	2	2	2	1	3	3	3	1	3	1	3	1	3	3	3	1	2	2	3	1	2	2	1	3	2	1	1	2	2	3	3
*S_4_12	1	2	2	2	1	3	2	3	2	1	3	1	1	2	3	1	2	1	2	2	2	1	3	3	3	1	3	1	3	1	3	3	3	1	2	2	3	1	2	2	1	3	2	1	1	2	2	3	3
*S_4_13	1	2	2	2	1	3	2	3	2	1	3	1	1	2	3	1	2	1	2	2	2	1	3	3	3	1	3	1	3	1	3	3	3	1	2	2	3	1	2	2	1	3	2	1	1	2	2	2	3
*S_4_14	1	2	2	2	1	3	2	3	2	1	3	1	1	2	3	1	2	1	2	2	2	1	3	3	3	1	3	1	3	1	3	3	3	1	2	2	2	1	2	2	1	3	2	1	1	2	2	2	3
*S_4_15	1	2	2	2	1	3	2	3	2	1	3	1	1	2	3	1	2	1	2	2	2	1	3	3	3	1	3	1	3	1	3	3	3	1	2	2	2	1	2	2	1	3	2	1	1	2	2	2	3
*S_4_16	1	2	2	2	1	3	2	3	2	1	3	1	1	2	3	1	2	1	2	2	2	1	3	3	3	1	3	1	3	1	3	3	3	1	2	2	2	1	2	2	1	3	2	1	1	2	2	2	3
*S_4_17	1	2	2	1	1	3	2	1	2	1	3	1	1	2	1	1	2	1	2	2	2	1	3	3	2	1	2	1	1	1	3	3	2	1	2	2	1	1	1	2	1	3	2	2	1	1	2	2	1
*S_4_18	1	2	2	2	1	3	2	3	2	1	3	1	1	2	3	1	2	1	2	2	2	1	3	3	3	1	2	1	1	1	3	2	2	1	2	2	2	1	1	2	1	3	2	2	1	1	2	2	1
*S_4_19	1	2	2	1	1	3	2	1	2	1	3	1	1	2	1	1	2	1	2	2	2	1	3	3	2	1	2	1	1	1	3	2	2	1	2	2	1	1	1	2	1	3	2	2	1	1	2	2	1
*S_4_20	3	2	2	2	3	3	2	1	2	1	3	1	1	2	1	1	2	1	2	2	2	1	3	3	3	1	2	1	1	1	3	2	2	1	2	2	1	1	2	2	2	3	2	2	1	1	3	2	1
*S_4_21	3	2	2	2	3	3	2	1	2	1	3	1	1	2	1	1	2	1	2	2	2	1	3	3	3	1	2	1	1	1	3	2	2	1	2	2	1	1	2	2	2	3	2	2	1	1	3	2	1
*S_4_22	3	3	2	3	3	3	3	1	3	3	3	3	3	3	1	3	3	3	3	3	3	3	3	3	3	3	3	3	3	2	3	3	3	3	2	3	2	3	3	2	2	3	3	3	3	2	3	2	3
*S_4_23	3	3	2	3	3	3	3	1	3	3	3	3	3	3	1	3	3	3	3	3	3	3	3	3	3	3	3	3	3	2	3	3	3	3	2	3	1	3	3	2	2	3	3	3	3	2	3	2	3
*S_4_24	2	2	2	2	3	3	2	1	1	1	3	1	2	2	3	1	1	3	2	3	1	1	3	1	2	1	2	3	1	2	3	3	3	2	3	1	3	1	2	2	2	3	1	2	1	2	3	1	1
*S_4_25	1	2	2	2	1	3	2	1	1	1	3	1	2	2	3	1	2	3	2	3	2	1	3	1	1	1	2	3	1	2	3	3	3	2	3	1	3	1	1	2	1	3	1	2	1	2	3	1	1
*S_4_26	2	2	2	2	3	3	2	1	1	1	3	1	2	2	3	1	2	3	2	3	2	1	3	1	1	1	2	3	1	2	3	3	3	2	3	1	3	1	2	2	2	3	1	2	1	2	3	1	1
*S_4_27	1	2	2	3	3	2	2	3	1	2	1	1	2	2	1	2	2	3	2	3	1	1	1	1	2	1	3	2	1	2	3	1	2	1	3	2	1	1	1	2	1	1	1	2	1	3	3	2	1
*S_4_28	3	2	2	2	3	1	2	1	2	2	1	1	2	2	1	2	2	3	2	3	1	1	1	1	2	1	3	1	3	1	3	1	1	2	3	2	1	2	2	1	2	1	1	2	1	3	3	2	1
*S_4_29	3	2	2	2	3	1	2	1	1	2	1	1	2	2	1	2	2	3	2	3	1	1	1	1	2	1	3	1	3	1	3	1	1	1	3	2	1	1	2	1	2	1	1	2	1	2	3	1	1
*S_4_30	3	2	2	2	3	1	2	1	1	2	1	1	2	2	1	2	2	3	2	3	1	1	1	1	2	1	3	1	3	1	3	1	1	1	3	2	1	1	2	1	2	1	1	2	1	2	3	1	1
*S_4_31	3	1	1	2	3	1	2	1	1	1	1	1	2	1	1	2	1	3	2	3	1	1	1	1	2	1	3	1	3	1	3	1	1	2	3	2	1	2	2	1	2	1	1	2	1	1	3	1	1
*S_4_32	3	2	2	2	3	1	2	1	2	1	1	1	2	1	1	2	2	3	2	3	1	1	1	1	2	1	3	1	3	1	3	1	1	2	3	2	1	3	2	1	3	1	1	2	1	1	3	1	1
*S_4_33	3	2	2	2	3	1	2	1	1	2	1	1	2	1	1	2	2	3	2	2	2	1	1	1	2	1	3	1	3	1	1	1	1	1	3	2	1	1	2	1	3	1	1	2	1	1	1	1	1
*S_4_34	3	2	2	2	3	1	2	1	1	2	1	1	2	1	1	2	1	3	2	2	2	1	1	1	2	1	3	1	3	1	1	1	1	1	3	2	1	1	3	1	3	1	1	2	1	1	1	1	1
*S_4_35	3	2	1	2	3	1	2	1	2	1	1	1	2	1	1	2	1	1	2	2	2	1	1	1	2	1	3	1	3	1	1	1	1	2	3	2	1	2	3	1	3	1	1	2	1	1	1	1	1
*S_4_36	3	2	1	2	3	1	2	1	2	1	1	1	2	1	1	2	1	1	2	2	2	1	1	1	2	1	3	1	3	1	1	1	1	2	3	2	1	2	3	1	3	1	1	2	1	1	1	1	1
*S_4_37	3	2	1	2	3	3	2	1	2	1	1	1	2	1	1	2	1	1	2	2	2	1	1	1	2	1	3	2	3	1	1	3	3	2	3	2	1	2	3	2	3	1	1	2	1	1	1	1	1
*S_4_38	1	2	1	2	1	3	2	1	1	2	1	1	2	1	1	2	1	1	2	2	2	1	1	1	1	1	3	2	3	1	1	3	3	1	3	2	1	1	3	2	3	1	1	2	2	1	1	1	1
*S_4_39	3	2	1	3	3	3	2	1	2	1	3	1	2	1	1	2	1	1	2	1	2	1	3	1	2	1	3	3	3	1	1	3	3	2	3	2	1	1	2	2	3	3	1	2	1	1	1	1	1
*S_4_40	3	2	2	2	1	3	2	1	1	1	3	1	1	2	1	1	2	3	3	3	1	1	3	1	3	1	3	3	1	1	3	3	3	2	3	1	1	1	3	2	3	3	2	2	1	2	3	3	1
*S_4_41	3	1	1	2	1	3	2	1	1	1	3	1	1	2	3	1	2	3	3	3	1	1	3	1	3	1	3	3	1	1	3	3	3	2	3	2	1	1	3	2	3	3	1	1	1	2	3	3	2
*S_4_42	1	1	1	1	1	1	1	1	1	1	1	1	1	1	3	1	1	1	1	1	1	1	1	1	2	1	2	1	1	1	1	1	1	1	1	1	1	1	1	1	1	1	1	1	1	1	1	2	1
*S_4_43	1	1	1	2	1	1	1	1	1	1	1	1	1	2	3	1	1	1	1	1	1	1	1	1	2	1	2	1	1	1	1	1	1	1	1	1	1	1	1	1	1	1	1	1	1	1	1	2	1
*S_4_44	3	2	2	3	2	3	1	1	1	1	3	1	1	2	3	1	2	3	3	2	1	1	3	1	3	1	3	3	1	1	3	3	3	2	2	1	1	1	3	2	2	3	1	1	1	1	3	2	1
*S_4_45	3	2	2	3	2	3	1	1	1	1	3	1	1	3	3	1	2	3	3	2	2	1	3	1	3	1	3	3	1	1	3	3	3	2	2	1	2	1	3	2	3	3	1	1	1	1	3	2	1
*S_4_46	3	2	2	3	2	3	1	1	1	1	3	1	1	2	3	1	1	3	3	2	2	1	3	1	3	1	3	3	1	1	3	3	3	2	2	1	2	1	3	2	2	3	1	1	1	1	1	2	1
*S_5_1	1	2	2	2	1	3	2	1	2	1	1	1	3	2	1	2	3	2	2	3	2	1	1	1	3	1	1	1	1	2	3	3	3	2	3	2	3	3	1	2	1	1	3	2	1	2	3	2	1
*S_5_2	1	2	2	2	1	3	2	1	2	1	1	1	3	2	1	2	3	2	2	3	2	1	1	1	3	1	1	1	1	2	3	3	3	2	3	2	3	3	1	2	1	1	3	2	1	2	3	2	1
*S_5_3	2	2	2	2	1	3	2	1	2	1	1	1	3	2	1	2	3	2	2	3	2	1	1	1	3	1	1	1	3	2	3	3	3	2	3	2	2	2	1	2	1	1	3	2	2	2	3	2	1
*S_5_4	1	2	2	2	1	3	2	1	2	1	1	1	3	2	1	2	3	2	2	3	2	1	1	1	3	1	1	1	1	2	3	3	3	2	3	2	3	3	1	2	1	1	3	2	1	2	3	2	1
*S_5_5	1	2	2	2	1	3	2	1	2	1	1	1	3	2	1	2	2	2	2	3	2	1	1	1	3	1	1	1	1	2	3	3	3	2	3	2	3	3	1	2	1	1	3	3	2	2	3	2	1
*S_5_6	1	2	2	2	1	3	2	1	2	1	1	1	3	2	1	2	2	2	2	3	2	1	1	1	3	1	1	1	1	2	3	3	3	2	3	2	3	3	1	2	1	1	3	3	2	2	3	2	1
*S_5_7	1	2	2	2	1	3	2	1	2	1	1	1	3	2	1	2	2	2	2	3	2	1	1	1	3	1	1	1	1	2	3	3	3	2	3	2	2	3	1	2	1	1	3	3	1	2	3	2	1
*S_5_8	2	2	2	2	1	3	2	1	2	1	1	1	3	2	1	2	3	2	2	3	2	1	1	1	3	1	1	2	1	2	3	3	3	2	3	2	3	3	1	2	1	1	3	3	2	2	3	2	1
*S_5_9	2	2	2	2	1	3	2	1	1	1	1	1	3	2	1	2	2	2	2	3	2	1	1	1	3	1	1	1	1	2	3	3	3	2	3	2	3	1	1	2	1	1	3	3	2	2	3	2	1
*S_5_10	1	2	2	2	1	3	2	1	2	1	1	1	3	2	1	2	2	2	2	1	2	1	1	1	3	1	1	1	1	2	3	3	3	1	3	2	3	2	1	2	1	1	3	2	2	2	3	2	1
*S_5_11	1	2	2	2	1	3	2	1	1	1	1	1	3	2	1	2	2	2	1	1	2	1	1	1	3	1	1	1	3	2	3	3	3	1	3	1	3	2	1	2	1	1	3	3	1	2	3	2	1
*S_5_12	1	3	2	2	1	3	3	1	3	1	1	1	3	2	1	1	3	3	2	1	2	1	1	3	3	1	1	1	1	3	3	3	3	3	3	2	3	3	1	2	1	1	3	2	1	2	1	2	3
*S_5_13	2	2	2	2	1	3	2	1	2	1	1	1	3	2	1	1	2	3	2	1	2	1	1	1	3	1	1	3	1	2	3	3	3	2	3	2	2	1	1	2	2	1	2	3	1	2	1	2	2
*S_5_14	2	2	2	2	1	3	2	1	2	1	1	2	3	2	1	1	2	3	2	1	2	1	1	1	3	1	1	3	1	2	3	3	3	2	3	2	2	1	2	2	2	1	3	3	1	2	1	3	2
*S_5_15	2	2	2	2	1	3	2	1	2	1	1	2	3	2	1	1	2	3	2	1	2	1	1	1	3	1	1	3	1	2	3	3	3	2	3	2	2	1	2	2	2	1	2	3	1	2	1	3	2
*S_5_16	2	3	2	3	1	3	3	1	2	1	1	1	3	3	1	1	3	3	2	1	3	1	1	1	3	1	1	3	1	2	3	3	3	2	3	2	2	1	1	3	2	1	3	3	1	2	1	3	2
*S_5_17	2	2	2	2	1	3	2	1	2	1	1	2	3	2	1	1	2	1	2	1	2	1	1	1	3	1	1	3	1	2	1	3	3	2	3	2	2	1	2	2	2	1	2	3	1	2	1	3	2
*S_5_18	2	2	2	2	1	3	2	2	2	1	1	1	3	2	1	1	2	1	2	1	2	1	1	1	3	1	1	3	1	2	1	3	3	2	3	2	2	1	1	2	2	1	2	3	1	2	1	2	2
*S_5_19	2	2	2	2	1	3	2	1	2	1	1	1	3	2	1	1	2	1	2	1	2	1	1	1	3	1	1	3	1	2	1	3	3	2	3	2	2	1	1	2	2	1	2	3	1	2	1	2	2
*S_5_20	2	2	2	2	1	3	2	1	2	1	1	1	3	2	1	1	2	1	2	1	2	1	1	1	3	1	1	3	1	2	1	3	3	2	3	2	2	1	1	2	2	1	2	3	1	2	1	2	2
*S_5_21	2	2	2	2	1	3	2	1	2	1	1	1	3	2	1	1	2	1	2	1	2	1	1	1	3	1	1	3	1	2	1	3	3	2	3	2	2	1	1	2	2	1	2	3	1	2	1	2	2
*S_5_22	2	2	2	2	1	3	2	1	2	1	1	1	3	2	1	1	2	1	2	1	2	1	1	1	3	1	1	3	1	2	1	3	3	2	3	2	2	1	1	2	1	1	2	3	1	2	1	2	2
*S_5_23	2	2	2	2	1	3	2	1	2	1	1	1	3	2	1	1	2	1	2	1	2	1	1	1	3	1	1	3	1	2	1	3	3	2	3	2	2	1	1	2	2	1	2	3	1	2	1	2	2
*S_5_24	2	2	2	2	1	3	2	1	2	1	1	1	3	2	1	1	2	1	2	1	2	1	1	1	3	1	1	3	1	2	1	3	3	2	3	2	2	1	1	2	1	1	2	3	1	2	1	2	2
*S_5_25	2	2	2	2	1	3	2	1	2	1	1	1	3	2	1	1	2	1	2	1	2	1	1	1	3	1	1	3	1	2	1	3	3	2	3	2	2	1	1	2	2	1	2	3	1	2	1	2	2
*S_5_26	2	3	2	2	1	3	2	1	2	1	1	1	3	2	1	1	3	1	2	1	2	1	1	1	3	1	1	3	1	2	1	3	3	2	3	2	2	1	1	3	2	1	2	3	1	2	1	3	2
*S_5_27	2	2	2	2	1	3	2	1	2	1	1	1	3	2	1	1	2	1	2	1	2	1	1	1	3	1	1	3	1	2	1	3	3	2	3	2	2	1	1	2	1	1	2	3	1	2	1	2	2
*S_5_28	2	3	2	2	1	3	2	1	2	1	1	1	3	2	1	1	2	1	2	1	2	1	1	1	3	1	1	3	1	2	1	3	3	2	3	2	2	1	1	3	2	1	2	3	1	2	1	2	2
*S_5_29	2	2	2	2	1	3	2	1	2	1	1	1	3	2	1	1	2	1	2	1	2	1	1	1	3	1	1	3	1	2	1	3	3	2	3	2	2	1	1	2	2	1	2	3	1	2	1	2	2
*S_5_30	2	2	2	2	1	3	2	1	2	1	1	1	3	2	1	1	2	1	2	1	2	1	1	1	3	1	1	3	1	2	1	3	3	2	3	2	2	1	1	2	2	1	2	3	1	2	1	2	2
*S_5_31	2	3	2	2	1	3	2	1	2	1	1	1	3	2	1	1	2	1	2	1	2	1	1	1	3	1	1	3	1	2	1	3	3	2	3	2	2	1	1	2	2	1	2	3	1	2	1	2	2
*S_5_32	2	2	2	2	1	1	3	1	1	2	1	1	3	2	1	1	2	1	2	1	2	1	1	1	3	1	2	1	1	2	1	1	1	1	3	2	2	1	1	1	2	1	3	3	1	2	1	2	1
*S_5_33	2	2	2	2	1	1	2	1	1	2	1	1	2	2	1	1	2	1	2	1	2	1	1	1	3	1	1	1	3	1	1	1	1	1	3	2	2	1	1	1	2	1	3	3	1	2	2	2	1
*S_5_34	2	2	1	2	1	1	2	1	1	1	1	1	2	2	1	1	2	1	1	1	2	1	1	1	3	1	1	1	3	2	1	1	1	1	3	2	2	1	1	1	2	1	3	3	1	2	2	2	1
*S_5_35	2	2	2	2	2	1	1	1	1	1	1	1	2	2	1	1	2	3	2	1	2	1	1	1	3	1	1	1	1	1	3	1	1	1	3	1	2	1	2	1	3	1	2	2	1	2	2	2	2
*S_5_36	2	2	2	2	2	1	2	1	2	1	1	1	2	2	1	1	2	3	1	2	2	1	1	1	3	1	1	1	3	1	3	1	1	2	3	3	2	3	2	1	2	1	2	2	1	2	3	2	2
*S_5_37	2	2	2	2	2	1	2	1	1	1	1	1	2	2	1	1	2	3	1	2	2	1	1	1	3	1	1	1	2	1	3	1	1	1	3	2	2	1	2	1	2	1	2	2	1	2	3	2	2
*S_5_38	3	2	2	2	2	1	2	1	2	1	1	1	2	2	1	1	2	3	2	3	2	1	1	1	3	1	1	1	3	1	3	1	1	2	3	2	2	2	2	1	2	1	2	2	1	3	3	2	1
*S_5_39	1	2	1	1	1	3	2	1	2	2	2	2	2	1	3	1	2	1	2	2	2	2	3	3	1	3	2	2	2	1	3	3	3	2	3	2	3	3	1	2	1	2	2	2	1	3	2	2	3
*S_5_40	1	2	1	1	1	3	2	1	2	1	1	2	2	1	1	1	2	1	2	2	1	1	1	1	1	1	2	2	1	1	3	3	3	2	3	2	3	2	1	2	1	1	1	1	1	2	2	1	1
*S_5_41	1	2	1	1	1	3	2	1	2	1	1	2	2	1	1	1	3	1	2	3	1	1	1	1	1	1	3	2	1	1	3	3	3	2	3	2	3	2	1	2	1	1	1	1	1	1	2	1	1
*S_5_42	1	2	1	1	1	3	2	1	2	1	1	2	2	1	1	1	2	1	2	3	2	1	1	1	1	1	3	2	1	1	3	3	3	2	3	2	3	3	1	2	1	1	1	1	1	1	2	1	2
*S_5_43	1	2	1	2	1	3	2	1	2	1	1	2	2	1	1	1	2	1	2	3	2	1	1	1	1	1	3	2	1	1	3	2	3	2	3	2	3	2	1	2	1	1	1	1	1	1	2	1	2
*S_5_44	1	2	2	2	1	3	2	3	2	1	1	2	2	2	1	1	2	1	2	3	2	1	1	3	2	1	3	2	1	1	3	2	3	2	3	1	3	1	1	3	1	1	2	1	1	2	2	2	3
*S_5_45	1	2	1	2	1	3	2	1	2	1	1	3	1	1	1	1	2	1	2	3	2	1	1	1	1	1	1	2	1	2	3	3	3	2	3	2	2	3	2	2	1	1	1	1	1	2	3	1	2
*S_6_1	1	1	2	2	1	3	1	1	2	1	3	2	1	3	3	2	1	2	2	3	2	1	3	1	3	1	1	3	1	2	3	3	3	3	3	2	3	3	1	2	1	3	1	1	1	1	2	1	1
*S_6_2	1	1	2	2	1	1	1	1	1	1	3	1	2	1	1	1	2	2	2	2	2	1	3	1	2	1	1	2	1	1	1	1	1	1	3	2	1	1	1	1	1	2	1	1	1	1	1	1	1
*S_6_3	1	1	2	2	1	1	1	1	1	1	3	1	2	1	1	1	2	2	2	2	2	1	3	1	2	1	1	2	1	1	1	1	1	1	3	2	2	1	1	1	1	2	1	1	1	1	1	1	1
*S_6_4	1	1	1	2	1	1	1	1	1	1	3	1	2	1	1	1	2	1	2	2	2	1	2	1	1	1	1	2	1	1	1	1	1	1	3	2	1	1	1	1	1	3	1	1	1	1	1	1	1
*S_6_5	1	1	1	2	1	1	1	1	1	1	3	1	2	1	1	1	2	1	2	2	2	1	2	1	1	1	1	2	1	1	1	1	1	1	3	2	1	1	1	1	1	3	1	1	1	1	1	1	1
*S_6_6	2	2	2	2	1	1	1	1	1	1	3	2	2	1	1	1	2	1	2	2	2	1	2	1	1	1	3	2	1	2	1	1	1	1	3	2	1	1	1	2	1	3	2	3	1	1	1	1	1
*S_6_7	2	2	2	2	1	1	1	1	1	2	3	2	2	1	1	1	2	1	2	2	2	1	2	1	1	1	3	2	1	2	1	1	1	1	3	2	1	1	1	2	1	3	2	3	1	1	1	1	1
*S_6_8	1	1	1	2	1	1	2	1	1	1	1	1	2	1	1	1	2	1	2	2	2	1	1	1	1	1	1	2	1	1	1	1	1	1	3	2	1	1	1	1	1	1	1	1	1	1	1	1	1
*S_6_9	1	1	2	2	2	1	2	1	1	1	1	1	2	1	1	1	2	1	2	2	2	1	1	1	1	1	1	2	1	1	1	1	1	1	3	2	2	1	1	1	1	1	1	1	1	1	1	1	1
*S_6_10	1	1	1	2	1	1	2	1	1	1	1	1	2	1	1	1	2	1	2	2	2	1	1	1	1	1	1	2	1	1	1	1	1	1	3	2	2	1	1	1	1	1	1	1	1	1	1	1	1
*S_6_11	1	1	1	2	2	1	2	1	1	1	1	1	2	1	1	1	2	1	2	2	2	1	1	1	1	1	1	2	1	1	1	1	1	1	3	2	2	1	1	1	1	1	1	1	1	1	1	1	1
*S_6_12	1	1	1	2	2	1	2	1	1	1	1	1	2	1	1	1	2	1	2	2	2	1	1	1	1	1	1	2	1	1	1	1	1	1	3	2	1	1	1	1	1	1	1	1	1	1	1	1	1
*S_6_13	1	1	1	2	1	1	2	1	1	1	1	1	2	1	1	1	2	1	2	2	2	1	1	1	1	1	1	2	1	1	1	1	1	1	3	2	2	1	1	1	1	1	1	1	1	1	1	1	1
*S_6_14	1	1	1	2	1	1	2	1	1	1	1	1	2	1	1	1	2	1	2	2	2	1	1	1	1	1	1	2	1	1	1	1	1	1	3	2	2	1	1	1	1	1	1	1	1	1	1	1	1
*S_6_15	1	1	1	2	1	1	2	1	1	1	1	1	2	1	1	1	2	1	2	2	2	1	1	1	1	1	2	2	1	1	1	1	1	1	3	2	2	1	1	1	1	1	1	1	1	1	1	1	1
*S_6_16	1	2	1	2	2	1	2	1	1	1	1	1	2	2	1	1	2	1	2	2	2	1	1	1	1	1	3	3	1	1	1	1	1	1	3	2	1	1	1	1	1	1	2	3	1	1	1	1	1
*S_6_17	1	1	1	2	1	1	1	1	1	1	1	1	1	1	1	1	2	1	2	2	2	1	1	1	1	1	3	3	2	1	1	1	1	1	3	2	1	1	1	1	1	1	1	3	1	1	1	1	1
*S_6_18	1	1	1	2	2	1	2	1	1	1	1	1	2	2	1	1	2	1	2	2	2	1	1	1	2	1	3	3	2	1	1	1	1	1	3	2	1	1	1	1	1	1	1	1	1	1	1	2	1
*S_6_19	1	2	1	2	1	1	2	1	1	2	1	1	2	2	1	1	2	1	2	2	2	1	1	1	2	1	3	3	2	1	1	1	1	1	3	2	1	1	1	1	1	1	2	3	1	1	1	1	1
*S_6_20	1	2	1	2	1	1	2	1	1	2	1	1	2	2	1	1	2	1	2	2	2	1	1	1	2	1	3	3	2	1	1	1	1	1	3	2	1	1	1	1	1	1	2	3	1	1	1	1	1
*S_6_21	1	1	1	2	1	1	2	1	1	1	1	1	2	2	1	1	2	1	3	2	2	1	1	1	2	1	3	3	1	1	1	1	1	1	3	2	1	1	1	1	1	1	1	1	1	1	1	1	1
*S_6_22	1	1	1	2	1	1	2	1	1	1	1	1	2	2	1	1	2	1	2	2	2	1	1	1	2	1	3	3	2	1	1	1	1	1	3	2	1	1	1	1	1	1	1	1	1	1	1	1	1
*S_6_23	1	2	1	2	1	1	2	1	1	2	1	1	2	2	1	1	2	1	2	2	2	1	1	1	2	1	3	3	2	1	1	1	1	1	3	2	1	1	1	1	1	1	2	3	1	1	1	1	1
*S_6_24	2	2	1	2	1	1	2	1	1	2	1	1	2	2	1	1	2	1	2	2	2	1	1	1	2	1	3	3	2	1	1	1	1	1	3	2	1	1	2	1	1	1	2	3	1	1	1	1	1
*S_6_25	2	2	1	2	1	1	2	1	1	2	1	1	2	2	1	1	2	1	2	2	2	1	1	1	2	1	3	3	2	1	1	1	1	1	3	2	1	1	2	1	1	1	2	3	1	1	1	1	1
*S_6_26	1	2	1	2	1	3	2	1	1	2	3	1	2	2	1	1	2	1	2	2	2	1	3	1	2	1	3	3	2	1	1	3	3	2	3	2	2	1	1	2	2	3	2	3	1	1	2	1	1
*S_6_27	1	1	1	2	1	3	2	1	1	1	3	1	2	1	1	1	2	1	2	3	2	1	3	1	2	1	3	1	1	1	1	3	3	2	3	2	2	1	1	2	2	3	1	1	1	1	2	1	1
*S_6_28	1	2	1	2	1	3	2	1	2	1	3	1	2	1	1	1	2	1	3	2	2	1	3	1	2	1	2	1	2	1	1	3	3	3	3	2	1	3	2	2	2	3	1	2	1	1	2	1	1
*S_6_29	1	1	1	2	1	3	2	1	1	1	3	1	2	1	1	1	3	1	3	3	2	1	3	1	2	1	2	1	2	1	1	3	3	2	3	3	2	1	2	2	2	3	1	1	1	1	2	1	1
*S_6_30	1	1	1	2	1	3	2	1	1	1	3	1	2	1	1	1	2	1	3	2	2	1	3	1	2	1	2	1	2	1	1	3	3	2	3	2	2	1	2	2	2	3	1	1	1	1	2	1	1
*S_6_31	1	1	1	2	1	3	2	1	1	1	3	1	2	1	1	1	2	1	3	2	2	1	3	1	2	1	2	1	2	1	1	3	3	2	3	2	2	1	2	2	2	3	1	1	1	1	2	1	1
*S_6_32	1	1	1	2	1	3	2	1	1	1	3	1	2	1	1	1	2	1	3	2	2	1	3	1	2	1	2	1	1	1	1	3	3	2	3	2	1	1	1	2	2	3	1	1	1	1	2	1	1
*S_6_33	1	1	1	2	1	3	2	1	1	1	3	1	2	1	1	1	2	1	3	2	2	1	3	1	2	1	2	1	1	1	1	3	3	2	3	2	1	1	1	2	2	3	1	1	1	1	2	1	1
*S_6_34	1	1	1	2	1	3	2	1	1	1	3	1	2	1	1	1	2	1	3	2	2	1	3	1	2	1	2	1	1	1	1	3	3	2	3	2	2	1	1	2	2	3	1	1	1	1	2	1	1
*S_6_35	1	2	1	2	1	3	2	1	2	1	3	1	2	1	1	1	2	1	3	2	2	1	3	1	2	1	2	1	1	1	1	3	3	3	3	2	2	3	1	2	2	3	1	2	1	1	2	1	1
*S_6_36	1	2	1	2	1	3	2	1	2	1	3	1	2	1	1	1	2	1	3	2	2	1	3	1	2	1	1	1	2	1	1	3	3	3	3	2	1	3	2	2	2	3	2	2	1	1	2	1	1
*S_6_37	1	2	1	2	1	1	2	3	2	1	1	1	2	1	1	1	2	1	3	2	2	1	1	1	2	1	1	1	2	1	1	1	1	2	3	2	1	2	2	1	1	1	2	2	1	1	2	1	1
*S_6_38	1	1	1	2	1	1	2	3	1	1	1	1	2	1	1	1	3	1	3	2	2	1	1	1	1	1	1	1	2	1	1	1	1	1	3	2	1	1	2	1	1	1	1	1	1	1	2	1	1
*S_6_39	1	2	2	2	3	1	2	3	2	2	1	1	2	2	1	1	2	1	3	3	2	1	1	1	1	1	1	1	3	1	1	1	1	2	3	2	1	3	2	1	1	1	2	2	1	1	1	2	1
*S_6_40	1	2	2	2	1	1	2	3	2	2	1	1	2	2	1	1	2	1	2	3	2	1	1	1	1	1	1	1	1	1	1	1	1	2	3	2	1	3	2	1	1	1	2	2	1	1	1	1	1
*S_6_41	1	1	2	2	1	1	2	3	1	1	1	1	2	2	1	1	2	3	2	3	2	1	1	1	1	1	1	1	2	1	3	1	1	1	3	2	1	1	2	1	1	1	1	1	1	1	3	1	1
*S_6_42	1	1	2	2	1	1	2	3	1	1	1	1	2	2	1	1	2	3	2	3	2	1	1	1	1	1	1	1	1	1	3	1	1	1	3	2	1	1	2	1	1	1	1	1	1	1	3	1	1
*S_6_43	1	2	2	2	1	1	2	3	2	1	1	1	2	2	1	1	2	3	2	3	2	1	1	1	1	1	1	1	2	2	3	1	1	2	3	2	1	2	2	1	1	1	2	2	1	1	3	1	1
*S_6_44	1	2	2	2	1	1	2	3	1	2	1	1	2	2	1	1	2	3	2	3	2	1	1	1	1	1	1	1	2	2	3	1	1	1	3	2	1	1	2	1	1	1	2	2	1	1	3	1	1
*S_6_45	1	2	2	1	1	1	2	3	2	2	1	1	1	1	1	1	1	1	1	1	2	1	1	1	1	1	1	1	2	1	1	1	1	1	1	2	1	1	2	2	1	1	2	2	1	2	1	1	1
*S_6_46	1	1	2	2	1	1	1	3	2	1	1	2	1	2	1	1	2	3	2	3	2	1	1	1	1	1	1	1	1	2	3	1	1	2	3	2	1	3	2	1	2	1	2	2	1	2	3	2	1
*S_6_47	3	2	3	2	1	3	2	3	2	2	3	3	3	2	2	2	2	3	3	3	2	2	3	1	1	3	3	3	1	2	3	3	3	2	3	3	2	3	2	2	3	3	1	1	2	2	3	3	3
*S_6_48	1	1	2	2	1	1	1	3	1	1	1	2	1	2	1	1	2	3	2	3	2	1	1	1	1	1	1	1	1	2	3	1	1	1	3	2	1	1	2	1	2	1	1	1	1	2	3	2	1
*S_6_49	1	1	2	2	1	1	1	3	2	1	1	2	1	2	1	1	2	3	2	3	2	1	1	1	1	1	1	1	3	3	3	1	1	2	3	2	1	2	2	2	2	1	1	1	1	2	3	2	1
*S_6_50	3	2	2	2	1	3	2	3	2	1	1	1	1	1	1	1	2	3	2	3	3	1	1	1	1	1	1	3	3	2	3	3	3	3	3	2	1	2	2	2	3	1	2	3	1	1	3	3	2
*S_6_51	3	3	2	2	1	3	2	3	2	1	1	1	1	1	1	1	2	3	2	3	2	1	1	3	1	1	1	3	3	2	3	3	3	2	3	2	2	1	3	2	3	1	3	3	1	2	3	3	3
*S_6_52	3	2	2	2	1	3	2	3	1	1	1	1	1	1	1	1	2	3	2	3	2	1	1	1	1	1	1	3	3	2	3	3	3	2	3	2	1	1	2	2	3	1	2	3	1	1	3	3	2
*S_7_1	2	2	1	3	3	3	2	1	2	2	3	1	1	3	3	2	1	1	2	1	2	1	3	1	2	1	1	3	3	1	1	2	3	3	1	2	3	2	2	2	2	3	3	2	3	2	1	1	1
*S_7_2	2	2	1	3	3	2	2	1	2	1	3	1	1	3	1	1	2	1	2	1	2	1	3	1	2	1	1	3	3	1	1	2	2	2	1	2	1	2	2	2	2	3	1	1	1	2	2	1	1
*S_7_3	2	2	1	3	3	2	2	1	2	1	3	1	1	3	1	2	3	1	3	1	2	1	3	1	3	1	1	3	3	1	1	3	2	3	1	3	1	3	2	2	2	3	1	1	1	2	3	1	1
*S_7_4	2	2	1	3	3	2	2	1	2	1	3	1	1	3	1	2	2	1	2	1	2	1	3	1	2	1	1	3	3	1	1	2	2	2	1	2	1	2	2	2	2	3	1	1	1	2	2	1	1
*S_7_5	2	2	2	3	3	2	2	1	2	1	3	2	1	3	1	2	2	1	2	1	2	1	3	1	2	1	1	3	3	1	1	3	2	2	1	2	1	2	1	2	2	3	1	1	1	2	2	1	1
*S_7_6	2	2	1	3	3	2	2	1	2	1	3	1	1	3	1	2	2	1	2	1	2	1	3	1	2	1	1	3	3	1	1	2	2	2	1	2	1	3	2	2	2	3	1	1	1	2	2	1	1
*S_7_7	2	2	1	3	3	2	2	1	2	1	3	1	1	3	1	2	3	1	3	1	2	1	3	1	2	1	1	3	3	1	1	3	2	1	1	3	1	2	2	2	2	3	1	1	2	2	2	1	1
*S_7_8	3	2	2	3	3	3	3	1	2	2	3	2	3	3	3	2	3	3	3	3	2	1	3	2	3	1	1	3	3	2	3	3	3	3	3	3	3	3	2	2	3	3	2	2	3	3	3	1	2
*S_7_9	1	2	1	2	2	2	2	1	2	1	3	1	1	1	1	2	2	1	2	1	3	1	3	1	1	1	3	3	1	2	1	3	2	2	1	2	1	3	1	2	1	3	2	1	1	2	2	1	1
*S_7_10	1	2	1	2	2	2	2	1	1	2	3	1	1	1	1	2	2	1	2	1	3	1	3	1	1	1	3	3	1	2	1	3	2	1	1	2	1	2	1	2	1	3	2	1	1	2	2	1	1
*S_7_11	1	1	1	2	2	2	1	1	2	1	3	1	1	1	1	2	2	1	2	1	2	1	3	1	1	1	1	3	1	2	1	3	2	1	1	2	1	2	1	2	1	3	1	1	1	2	2	1	1
*S_7_12	2	2	1	2	3	2	1	1	2	1	3	1	1	1	1	2	2	1	2	1	3	1	3	1	1	1	3	3	3	2	1	3	2	2	1	2	1	3	2	2	2	3	2	1	1	2	2	1	1
*S_7_13	2	1	1	2	2	2	1	1	1	1	3	1	1	1	1	2	3	1	3	1	2	1	3	1	1	1	1	3	3	2	1	3	2	2	1	2	1	2	2	2	2	3	1	1	1	2	2	1	1
*S_7_14	2	2	2	3	3	3	2	1	2	2	3	2	3	3	3	2	3	3	3	3	2	2	3	2	2	2	1	3	1	2	3	3	3	3	3	2	3	3	1	2	2	3	2	3	2	3	3	1	2
*S_7_15	2	1	1	2	1	1	1	1	2	1	3	1	1	1	1	2	2	1	2	1	2	1	3	1	1	1	1	3	3	2	1	2	2	2	1	2	1	3	3	2	2	3	1	1	1	2	2	2	1
*S_7_16	2	1	1	2	1	1	1	1	2	1	3	1	1	1	1	2	2	1	2	1	2	1	3	1	1	1	1	3	3	2	1	2	2	2	1	2	1	2	3	2	2	3	1	1	1	2	2	2	1
*S_7_17	2	1	1	2	1	3	1	1	2	1	3	1	1	1	1	2	2	1	2	1	2	1	3	1	1	1	1	3	3	2	1	2	3	2	1	2	1	3	3	2	2	3	1	1	1	2	2	2	1
*S_7_18	2	1	1	2	1	3	1	1	2	1	3	1	1	1	1	2	2	1	2	1	1	1	3	1	1	1	1	3	3	2	1	2	3	2	1	2	1	3	3	2	2	3	1	1	1	2	2	2	1
*S_7_19	1	1	1	2	1	3	1	1	2	1	3	1	1	1	1	2	2	1	2	1	1	1	3	1	1	1	1	3	2	2	1	2	3	2	1	2	1	2	1	2	1	3	1	1	1	2	2	1	1
*S_7_20	1	1	1	1	1	2	1	1	2	1	2	1	1	1	1	1	1	1	1	1	2	1	2	1	1	1	1	2	2	1	1	1	2	2	1	1	1	2	3	2	1	2	1	1	1	2	2	1	1
*S_7_21	2	1	2	2	1	3	1	3	2	1	3	1	1	2	3	3	2	1	2	1	2	2	3	1	2	2	1	3	3	2	1	2	3	1	1	2	1	1	3	2	2	3	1	1	1	1	1	2	1
*S_7_22	2	1	2	2	3	3	1	1	2	1	3	1	1	1	1	2	2	1	2	1	1	1	3	1	1	1	1	3	3	2	1	2	3	1	1	2	1	2	3	2	2	3	1	1	1	1	1	2	1
*S_7_23	2	1	1	2	3	3	2	1	2	1	3	1	1	1	1	2	1	1	2	1	2	1	3	1	1	1	1	3	3	1	1	1	3	2	1	2	1	2	2	2	2	3	1	1	1	2	2	2	1
*S_7_24	2	1	1	1	3	3	1	1	1	1	3	1	1	1	1	2	1	1	2	1	2	1	3	1	1	1	1	3	3	1	1	1	3	2	1	2	1	3	2	2	2	3	1	1	1	1	1	2	1
*S_7_25	1	1	2	1	3	3	2	1	1	1	3	1	1	1	1	2	1	1	1	1	1	1	3	1	1	1	1	3	3	1	1	3	3	2	1	2	2	1	2	2	3	3	1	1	2	2	2	2	1
*S_7_26	1	2	2	1	1	3	2	1	2	1	3	1	1	1	1	2	1	1	1	1	2	1	3	2	1	1	1	3	1	1	1	3	3	3	1	1	2	3	1	2	1	3	1	1	1	2	1	1	1
*S_7_27	1	2	2	1	1	3	2	1	2	1	3	1	1	1	1	2	1	1	1	1	1	1	3	2	1	1	1	3	3	1	1	3	3	2	1	2	1	1	2	2	3	3	1	1	1	1	2	2	1
*S_7_28	2	2	2	2	1	3	2	1	2	2	3	1	1	2	1	2	1	1	2	1	2	1	3	3	1	1	1	3	3	1	1	3	3	3	1	2	2	2	1	2	1	3	3	2	1	2	2	3	3
*S_7_29	3	2	2	2	3	3	2	1	1	2	3	3	2	2	1	1	2	3	3	2	1	1	3	2	2	1	1	3	1	1	1	3	3	2	1	2	2	1	2	2	3	3	3	3	1	1	1	1	3
*S_7_30	3	3	2	2	2	3	2	1	2	3	3	3	2	2	1	2	1	3	3	2	1	1	3	3	2	1	1	3	3	1	1	3	3	2	1	3	2	1	2	2	3	3	3	3	2	2	1	3	3
*S_7_31	3	2	2	2	2	3	2	1	1	2	3	3	2	2	1	1	1	3	3	2	2	1	3	3	2	1	1	3	1	1	1	3	3	2	1	3	2	1	2	2	3	3	3	3	1	1	1	1	3
*S_7_32	1	3	1	1	1	1	2	1	2	2	1	2	1	1	1	2	1	1	1	1	2	1	1	3	1	1	3	1	1	1	1	1	1	1	1	2	1	1	1	1	1	1	3	3	1	3	1	3	3
*S_7_33	1	3	1	1	1	1	2	1	2	2	1	2	1	1	1	2	1	1	1	1	2	1	1	3	1	1	3	1	1	1	1	1	1	1	1	2	1	1	1	1	1	1	3	3	1	3	1	3	3
*S_8_1	1	2	1	3	1	1	2	1	1	2	1	1	2	3	1	1	2	1	3	1	2	1	3	1	2	1	3	3	3	2	3	1	1	1	1	3	2	1	3	1	2	3	2	2	2	1	1	2	1
*S_8_2	1	2	2	3	1	1	2	3	1	1	1	1	2	3	1	1	2	1	3	1	2	1	3	1	2	1	3	3	1	2	3	1	1	1	1	2	2	1	2	1	1	3	1	1	1	1	1	2	1
*S_8_3	1	2	1	2	1	1	3	1	1	1	1	1	2	3	1	1	1	1	2	1	2	1	3	1	2	1	1	3	1	2	3	1	1	1	1	2	3	1	2	1	1	2	1	1	2	1	1	2	1
*S_8_4	1	1	1	2	1	1	2	1	1	1	1	1	1	2	1	1	1	1	1	1	2	1	1	1	2	1	1	1	1	1	1	1	1	1	1	2	1	1	1	1	1	1	1	1	2	1	1	1	1
*S_8_5	1	2	1	2	1	1	2	1	2	1	1	2	2	2	1	1	1	1	2	1	2	1	3	1	2	1	1	3	1	1	1	1	1	1	3	2	3	3	1	1	2	2	1	1	2	1	1	1	1
*S_8_6	1	2	1	2	1	1	2	1	2	1	1	2	2	2	1	1	1	1	2	1	2	1	3	1	2	1	1	1	1	1	1	1	1	1	3	2	3	3	1	1	2	2	1	1	2	1	1	1	1
*S_8_7	1	2	1	2	1	1	2	1	2	2	1	2	2	2	3	2	1	1	2	1	2	3	3	1	2	3	1	2	1	1	1	1	1	1	3	2	2	3	1	1	2	2	1	1	2	1	1	1	1
*S_8_8	1	2	1	2	1	1	2	1	2	3	1	2	2	2	3	2	1	1	2	1	2	3	3	1	2	3	1	2	1	1	1	1	1	1	3	2	3	3	1	1	1	2	1	1	2	1	1	1	1
*S_8_9	1	2	1	2	1	1	2	1	2	3	1	2	2	2	3	2	1	1	2	1	2	3	3	1	2	3	1	2	1	2	1	1	1	1	3	2	3	3	1	1	2	1	1	1	1	1	1	1	1
*S_8_10	1	2	1	2	1	1	2	1	2	3	1	2	2	2	3	2	1	1	2	1	2	3	3	1	2	3	1	2	1	1	1	1	1	1	3	2	3	3	1	1	2	1	1	1	1	1	1	1	1
*S_8_11	1	2	1	2	1	1	2	1	2	3	1	2	2	2	3	2	1	1	2	1	2	3	3	1	2	3	1	2	1	2	1	1	1	1	3	2	3	3	1	1	2	1	1	1	1	1	1	1	1
*S_8_12	1	2	1	2	3	1	2	1	2	1	1	3	2	2	1	1	1	1	2	1	2	1	3	1	2	1	1	3	1	1	1	1	1	1	3	2	2	3	1	1	2	1	1	1	1	1	1	1	1
*S_8_13	3	2	2	3	3	3	3	3	2	2	3	3	3	3	1	2	3	3	3	3	2	1	3	1	3	1	2	3	3	2	3	3	3	2	3	2	2	3	2	3	1	3	3	3	2	1	3	2	3
*S_8_14	1	1	1	1	3	1	2	1	1	1	1	3	1	2	1	1	1	1	1	1	1	1	1	1	1	1	2	1	1	1	1	1	1	2	1	2	1	2	2	1	2	1	1	1	1	1	1	2	1
*S_8_15	3	2	2	3	3	1	3	3	2	3	2	3	2	3	1	2	2	3	3	3	3	1	1	1	3	1	2	3	3	2	3	2	1	2	1	2	1	3	2	2	1	3	3	3	3	2	3	2	3
*S_8_16	1	1	1	1	3	1	2	1	1	1	1	2	1	2	1	1	1	1	1	1	1	1	1	1	1	1	2	1	1	1	1	1	1	2	1	2	1	2	1	1	1	1	1	1	1	1	1	2	1
*S_8_17	1	1	2	1	3	3	2	1	2	1	2	2	2	2	1	1	3	1	1	1	1	1	3	1	1	1	2	1	1	1	1	2	3	3	1	2	2	2	1	2	1	1	1	1	1	1	1	2	1
*S_8_18	1	1	2	1	3	3	2	1	2	1	2	2	2	2	1	1	1	1	1	1	1	1	3	1	1	1	2	1	1	1	1	2	3	3	1	2	2	2	1	2	1	1	1	1	1	1	1	2	1
*S_8_19	1	1	2	1	3	3	2	1	2	1	1	2	2	2	1	1	1	1	1	1	1	1	3	1	1	1	2	1	1	1	1	2	3	3	1	2	2	2	1	2	1	1	1	1	1	1	1	2	1
*S_8_20	1	1	2	1	3	3	2	1	2	1	2	2	2	2	1	1	1	1	1	1	2	1	3	1	1	1	2	1	1	1	1	2	3	3	1	2	2	2	1	2	1	1	1	1	1	1	1	2	1
*S_8_21	1	2	1	1	3	3	2	1	2	1	2	1	2	1	1	1	1	1	1	1	1	1	3	3	1	1	3	1	1	2	1	2	3	3	1	2	2	2	1	2	1	1	3	3	1	2	1	3	2
*S_8_22	2	2	1	2	3	3	2	1	2	1	2	1	2	2	3	2	1	1	1	1	1	3	3	3	2	3	3	1	1	2	1	2	3	3	1	2	3	2	1	2	1	1	3	3	1	2	1	3	2
*S_8_23	2	1	1	1	3	3	2	1	2	1	1	1	1	1	1	1	1	1	1	1	1	1	1	1	1	1	2	1	2	1	1	2	3	3	1	2	2	2	2	2	2	1	1	1	1	1	1	2	1
*S_8_24	2	1	2	1	3	1	2	1	2	1	1	1	1	1	1	1	1	1	1	1	1	1	1	1	1	1	2	1	2	1	1	1	1	2	1	2	2	2	2	2	2	1	1	1	1	1	1	1	1
*S_8_25	2	1	2	1	3	1	2	1	2	1	1	1	1	1	1	1	1	1	1	1	2	1	1	1	1	1	3	1	2	2	1	1	1	2	1	2	2	2	2	2	2	1	1	1	1	1	1	1	1
*S_8_26	2	2	2	2	3	3	3	1	2	1	3	2	3	2	3	2	3	3	3	3	2	1	3	3	2	1	3	3	2	2	3	3	3	2	3	2	3	1	2	2	2	3	2	2	1	2	3	1	3
*S_8_27	1	2	2	1	3	1	2	3	2	2	1	1	1	1	1	1	1	1	1	1	2	3	2	3	1	3	3	3	1	1	1	1	1	2	1	1	2	1	1	2	1	1	1	1	3	2	1	1	3
*S_8_28	1	2	2	1	3	2	2	3	2	1	3	2	1	2	3	2	1	1	1	1	2	1	3	3	1	1	3	1	1	1	1	2	2	3	3	2	3	2	1	2	2	3	3	3	1	3	1	3	3
*S_9_1	2	2	2	2	3	1	2	3	2	1	2	2	3	2	1	2	2	3	2	2	1	1	1	1	2	1	3	2	3	1	3	1	1	3	1	2	1	3	2	2	3	3	1	1	1	1	1	3	1
*S_9_2	2	2	2	1	3	1	1	2	2	2	1	3	1	2	1	1	1	1	1	1	2	1	1	1	1	1	3	1	3	1	1	1	1	2	1	2	1	3	2	2	2	1	2	2	1	1	1	3	1
*S_9_3	2	2	2	2	2	1	2	1	1	1	1	2	3	2	1	2	3	3	3	3	3	1	1	1	1	1	1	1	3	2	3	1	1	1	1	3	1	1	2	1	3	1	1	1	1	2	2	1	1
*S_9_4	2	2	2	2	1	1	2	1	1	2	1	3	2	2	1	2	3	3	3	3	3	1	1	1	2	1	1	1	3	2	3	1	1	1	3	3	1	1	2	2	3	1	1	1	1	2	3	1	1
*S_9_5	2	2	2	2	1	1	2	1	1	2	1	3	2	2	1	2	3	3	3	3	3	1	1	1	2	1	1	1	2	2	3	1	1	1	3	3	1	1	2	1	2	1	1	1	1	2	3	1	1
*S_9_6	2	1	2	2	1	1	2	1	1	1	1	2	2	2	1	2	3	3	3	3	3	1	1	1	2	1	1	1	3	2	3	1	1	1	3	3	1	1	2	1	3	1	1	1	1	1	3	1	1
*S_9_7	2	1	2	2	1	1	2	1	1	1	1	3	2	2	1	2	3	3	3	3	3	1	1	1	2	1	1	1	2	2	3	1	1	1	2	3	1	1	2	1	1	1	1	1	1	2	3	1	1
*S_9_8	2	1	2	2	1	3	2	1	2	1	3	3	2	2	1	2	3	3	3	3	3	1	3	1	2	1	1	3	2	2	3	3	3	2	2	3	1	1	2	2	1	3	1	1	1	2	3	1	1
*S_9_9	2	1	2	2	3	3	1	1	1	2	3	2	1	2	2	2	3	3	3	3	3	3	3	1	2	3	1	3	2	2	3	3	3	2	1	3	3	1	2	2	2	3	1	1	2	2	3	2	1
*S_9_10	2	1	2	2	3	3	1	1	1	3	3	2	1	2	3	3	3	3	3	3	3	3	3	1	2	3	1	3	2	2	3	3	3	2	1	3	3	1	2	2	2	3	1	1	3	2	3	2	1
*S_9_11	2	2	2	2	3	3	1	3	1	2	3	1	1	2	2	3	2	1	3	2	2	3	3	1	1	3	1	3	3	2	1	3	3	2	3	2	3	1	1	2	1	3	1	1	2	1	2	1	1
*S_10_1	1	2	2	1	1	1	1	1	1	2	1	1	1	1	1	2	1	1	1	1	2	3	1	1	1	3	1	1	1	1	1	1	1	1	3	2	1	1	1	1	1	1	2	2	1	2	1	2	1
*S_10_2	2	1	2	2	3	3	1	1	2	1	3	1	2	2	1	2	1	1	2	1	2	3	3	1	1	3	1	3	1	1	1	2	3	2	1	2	1	1	1	2	1	3	2	2	1	2	1	2	1
*S_10_3	2	2	1	1	2	2	1	1	1	2	2	1	1	1	1	2	1	1	1	1	2	3	2	1	1	3	1	2	3	1	1	1	2	1	2	2	1	2	2	1	3	2	2	2	1	1	1	2	1
*S_10_4	2	2	2	1	1	1	1	1	1	1	1	1	1	1	1	2	1	1	1	1	2	3	1	1	1	3	1	1	3	1	1	1	1	1	1	2	1	2	2	1	2	1	1	1	1	2	1	2	1
*S_10_5	2	2	2	2	3	3	1	1	2	2	3	1	2	2	1	2	1	1	2	1	2	3	3	1	1	3	1	3	3	1	1	2	3	2	3	2	1	2	2	2	3	3	2	2	1	2	1	1	1
*S_10_6	1	2	1	1	1	1	1	1	2	2	1	1	1	1	1	2	1	1	1	1	2	3	1	3	1	3	1	1	1	1	1	1	1	1	1	2	1	3	1	1	1	1	2	2	1	3	1	2	2
*S_10_7	2	1	1	2	3	3	1	1	2	1	3	1	2	2	1	2	1	1	2	1	2	3	3	1	1	3	1	3	1	1	1	2	3	2	3	2	1	1	2	2	2	3	1	1	1	2	1	1	1
*S_10_8	2	1	1	2	3	3	1	1	2	1	3	1	2	2	1	2	1	1	2	1	2	3	3	1	1	3	3	3	1	1	1	3	3	2	3	2	2	1	2	2	2	3	1	1	1	2	1	1	1
*S_10_9	2	1	1	2	3	3	1	1	2	3	3	1	2	2	1	2	1	1	2	1	2	3	3	1	1	3	1	3	1	1	1	3	3	2	3	1	2	2	2	2	2	3	1	1	3	2	1	1	1
*S_10_10	2	1	1	2	3	3	1	1	2	3	3	1	2	2	1	2	1	1	2	1	2	3	3	1	1	3	1	3	3	1	1	3	3	2	3	2	2	2	2	2	3	3	1	1	3	2	1	1	1
*S_10_11	2	1	1	2	3	3	1	1	2	3	3	1	2	2	1	2	1	1	2	1	2	3	3	1	1	3	1	3	3	1	1	3	3	2	3	2	2	2	2	2	3	3	1	1	3	2	1	1	1
*S_10_12	2	1	1	2	3	3	1	1	2	2	3	1	2	2	1	2	1	1	2	1	2	3	3	1	1	3	1	3	3	1	1	2	3	2	3	2	2	2	2	2	3	3	1	1	3	2	1	1	1
*S_10_13	2	1	1	2	3	3	1	1	2	2	3	1	2	2	1	2	1	1	2	1	2	3	3	1	1	3	3	3	1	1	1	3	3	2	3	1	2	1	2	3	2	3	1	1	3	2	1	1	1
*S_10_14	2	1	1	2	3	3	1	1	2	2	3	1	2	2	1	2	1	1	2	1	2	3	3	1	1	3	1	3	1	1	1	2	3	2	3	1	2	1	2	2	2	3	1	1	3	2	1	1	1
*S_10_15	2	1	1	2	3	3	1	1	2	2	3	1	1	2	1	2	1	1	2	1	2	3	3	1	1	3	1	3	3	1	1	3	3	2	3	2	2	1	2	3	3	3	1	1	3	2	1	1	1
*S_10_16	2	1	1	2	3	3	1	1	2	3	3	1	2	2	1	2	1	1	2	1	2	3	3	2	1	3	3	3	1	1	1	3	3	3	3	2	2	2	2	2	2	3	1	1	3	2	1	1	1
*S_10_17	2	1	1	2	3	3	1	1	2	3	3	1	2	2	1	2	1	1	2	1	2	3	3	1	1	3	3	3	3	1	1	3	3	2	3	2	2	1	2	2	3	3	1	1	3	2	1	1	1
*S_10_18	2	1	2	2	3	3	1	1	2	3	3	1	2	3	3	2	2	1	2	1	2	3	3	1	2	3	3	3	1	1	1	2	3	2	3	1	2	1	2	2	2	3	1	1	3	2	3	1	1
*S_10_19	2	1	2	2	3	3	1	1	2	2	3	1	2	2	1	2	2	1	2	2	1	2	3	3	1	2	1	3	3	1	1	2	3	2	3	2	2	1	2	3	3	3	1	1	3	2	3	1	3
*S_10_20	2	1	2	2	3	3	1	1	2	3	3	1	2	2	1	2	2	1	2	2	1	2	3	3	1	2	1	3	3	1	1	3	3	2	3	2	2	1	2	2	3	3	1	1	3	2	3	1	3
*S_10_21	2	1	2	2	3	3	1	1	2	3	3	1	1	2	1	2	2	1	2	2	1	2	3	3	1	2	1	3	3	1	1	3	3	2	3	3	2	1	2	2	3	3	1	1	3	2	3	1	3
*S_10_22	3	1	2	2	3	3	1	1	2	3	3	1	2	2	1	2	3	1	3	2	1	2	1	3	1	2	1	3	3	1	1	1	3	2	3	3	2	1	2	2	3	2	1	1	3	2	3	1	3
*S_10_23	2	1	2	3	3	3	1	1	2	3	3	1	2	2	1	2	3	1	3	2	1	2	1	1	1	2	1	3	1	1	1	1	3	2	3	2	2	1	1	2	2	2	1	1	3	1	3	1	1
*S_10_24	2	1	2	3	3	3	3	1	1	3	3	1	3	2	2	3	3	1	3	2	1	2	1	1	1	2	1	3	2	1	1	1	3	2	3	2	2	1	2	2	2	2	1	1	3	1	3	1	1
*S_10_25	2	1	2	2	3	3	2	1	1	1	3	1	3	2	1	2	3	3	2	3	1	1	1	1	2	1	1	3	2	1	3	1	3	2	3	2	2	1	2	2	2	2	1	1	1	1	3	1	1
*S_10_26	2	1	2	2	3	3	1	1	2	1	1	1	3	2	1	1	3	3	2	3	1	1	1	3	2	1	3	3	3	1	3	1	3	2	3	2	1	1	2	2	3	1	1	1	1	2	3	1	2
*S_10_27	2	1	2	2	3	3	1	1	1	1	1	1	3	2	1	1	3	3	2	3	1	1	1	1	2	1	3	3	3	1	3	1	3	2	3	2	1	1	2	2	3	1	1	1	1	2	3	1	1
*S_10_28	2	1	2	2	3	3	1	1	1	1	1	1	3	2	1	1	3	3	2	3	1	1	1	1	2	1	3	3	2	1	3	1	3	2	1	1	1	1	2	2	1	1	1	1	1	2	3	1	1
*S_10_29	2	2	2	2	2	2	1	1	1	1	2	1	2	2	1	1	2	3	2	3	1	1	1	1	1	1	1	2	1	1	3	2	2	2	1	2	2	1	2	2	1	2	1	1	2	2	3	1	1
*S_10_30	2	2	2	2	2	2	2	1	1	1	2	1	3	2	1	2	2	3	2	3	1	1	2	1	1	1	1	2	1	1	3	2	2	2	1	1	1	1	2	2	1	2	1	1	2	2	3	1	1
*S_10_31	2	2	2	2	2	2	2	1	1	1	2	1	3	2	1	2	3	3	2	3	1	1	2	1	1	1	1	2	1	1	3	2	2	2	1	1	2	1	2	2	1	2	1	1	2	2	3	1	1
*S_10_32	2	2	2	2	2	2	2	1	1	1	2	1	3	2	1	2	2	3	2	3	1	1	2	1	1	1	1	2	1	1	3	2	2	2	1	1	1	1	2	2	1	2	1	1	1	2	3	1	1
*S_10_33	2	2	2	2	2	2	2	1	1	1	2	1	3	2	1	2	2	3	2	3	1	1	2	1	3	1	1	2	1	1	3	2	2	2	1	1	2	1	2	2	1	3	1	1	2	2	3	1	1
*S_10_34	3	2	2	2	2	2	3	1	2	1	1	1	3	2	1	2	2	3	2	3	1	1	1	1	3	1	1	2	1	1	3	2	2	3	1	1	2	2	2	2	1	1	1	1	2	2	3	1	1
*S_11_1	1	1	2	1	2	1	2	1	2	3	1	2	1	2	1	1	2	1	1	1	1	1	1	1	2	1	1	1	1	1	1	1	1	2	1	1	3	3	1	1	1	1	1	1	3	2	1	1	1
*S_11_2	2	2	2	2	3	1	3	1	2	3	1	1	3	2	1	2	1	1	2	1	1	1	1	1	1	1	1	1	3	1	1	1	1	2	1	2	3	3	2	1	2	1	1	1	2	2	2	1	1
*S_11_3	2	1	2	1	3	1	3	1	2	2	1	1	2	1	1	1	1	1	1	1	1	1	1	1	1	1	1	1	3	1	1	1	1	2	1	2	2	2	2	1	2	1	1	1	2	2	2	1	1
*S_11_4	1	2	2	2	2	1	3	1	2	3	1	1	3	2	1	2	2	1	2	1	1	1	1	3	1	1	1	1	1	1	1	1	1	2	3	1	3	3	1	1	1	1	1	1	3	2	2	2	1
*S_11_5	1	2	2	2	2	1	3	1	2	3	1	1	3	2	1	2	1	1	2	1	1	1	1	3	1	1	1	1	1	1	1	1	1	2	3	1	3	3	1	1	1	1	1	1	3	2	2	2	1
*S_11_6	1	2	2	2	2	1	3	1	2	3	1	1	3	2	1	2	1	1	2	1	1	1	1	2	1	1	1	1	1	1	1	1	1	2	3	1	3	3	1	1	1	1	1	1	3	2	2	2	1
*S_11_7	1	1	1	1	2	1	2	1	2	1	1	1	1	2	1	1	1	1	1	1	2	1	1	2	1	1	1	1	1	1	1	1	1	2	3	2	3	3	1	1	1	1	1	1	3	2	1	2	1
*S_11_8	2	2	1	1	2	1	2	1	2	1	1	1	1	1	1	1	1	1	1	1	2	1	1	2	1	1	3	1	1	1	1	1	1	2	3	1	3	3	1	1	1	1	3	2	3	2	1	2	1
*S_11_9	2	2	1	1	2	1	2	1	2	1	1	1	1	1	1	1	1	1	1	1	2	1	1	2	1	1	3	1	1	1	1	1	1	2	3	1	2	2	1	1	1	1	3	2	3	2	1	2	1
*S_11_10	2	2	1	1	3	1	3	1	2	2	1	1	2	1	1	2	1	1	1	1	2	1	1	2	1	1	3	1	1	2	1	1	1	2	3	1	3	3	1	1	1	1	3	3	3	2	1	1	2
*S_11_11	2	3	2	1	1	1	1	1	2	1	1	1	1	1	1	1	1	1	1	1	2	1	1	3	1	1	3	1	1	2	1	1	1	1	3	1	3	1	1	1	1	1	3	3	3	2	1	2	3
*S_11_12	2	2	2	1	1	1	1	1	2	2	1	1	1	1	1	1	1	1	1	1	2	1	1	3	1	1	3	1	1	1	1	1	1	1	3	1	2	1	1	1	1	1	3	3	2	2	1	3	3
*S_11_13	2	2	2	1	1	1	2	1	1	2	1	1	2	1	1	2	1	1	2	1	2	1	1	2	1	1	3	1	1	2	1	1	1	1	3	1	3	1	1	1	1	1	3	3	3	2	1	2	1
*S_11_14	3	2	2	2	1	1	1	1	2	3	1	3	2	2	3	2	2	1	2	3	2	3	1	2	2	3	3	1	3	2	3	1	1	2	3	2	1	3	3	2	3	1	3	3	2	2	3	1	2
*S_11_15	2	2	2	2	1	3	2	1	2	2	3	1	2	2	1	2	1	3	3	1	1	1	3	2	2	1	3	3	1	2	2	1	3	2	3	1	3	1	1	2	1	3	3	3	2	2	1	2	2
*S_11_16	2	2	2	1	3	1	1	3	2	3	1	1	1	1	1	2	1	1	1	1	1	1	1	2	1	1	3	1	1	1	1	1	1	1	1	1	1	1	1	1	1	1	3	3	3	2	1	2	2
*S_11_17	2	2	2	2	3	3	2	1	2	1	3	1	2	2	1	2	2	3	3	3	2	1	3	2	2	1	3	3	1	2	3	1	3	2	3	1	3	1	1	2	1	2	3	3	1	2	3	2	2
*S_11_18	2	2	2	2	3	3	2	1	2	2	3	1	2	2	1	2	2	3	3	3	2	1	3	2	2	1	3	3	1	2	3	1	3	2	3	2	3	1	1	2	1	2	3	3	1	2	3	2	2
*S_11_19	2	2	2	2	3	3	3	1	2	1	3	1	3	2	1	2	1	3	3	3	2	1	3	2	2	1	3	3	1	2	3	1	3	2	3	1	3	1	1	2	1	2	3	3	1	2	3	2	2
*S_11_20	2	2	2	1	3	1	2	3	2	2	1	1	1	1	1	1	1	1	1	1	2	1	1	2	1	1	3	1	1	1	1	1	1	2	1	1	1	3	1	1	1	1	3	3	1	2	1	2	2
*S_11_21	3	2	2	2	2	3	3	3	2	1	2	1	2	2	1	2	2	3	3	3	2	1	2	2	2	1	3	3	2	2	3	1	3	3	3	2	3	3	2	2	2	1	3	3	1	2	3	2	2
*S_11_22	3	3	2	2	2	3	3	3	2	2	2	1	2	2	1	2	2	3	3	3	2	1	1	3	2	1	3	3	2	2	1	3	3	3	3	2	3	2	2	2	2	1	3	3	2	2	3	2	2
*S_12_1	3	2	1	1	3	1	2	3	1	1	3	2	2	2	3	2	1	3	1	3	1	1	1	3	1	1	1	2	1	1	3	2	2	2	3	1	2	2	1	2	1	1	1	3	1	3	3	2	1
*S_12_2	3	2	2	2	3	1	2	3	2	1	3	2	3	2	3	2	2	3	2	3	1	1	2	3	2	1	1	1	2	1	3	1	2	1	3	2	2	3	1	2	2	2	2	3	1	2	3	2	1
*S_12_3	3	2	2	2	3	1	2	3	1	1	3	2	2	2	3	2	1	3	2	3	1	1	2	3	2	1	1	1	2	1	3	1	2	1	3	2	2	2	1	2	1	2	2	3	1	2	3	2	1
*S_12_4	1	2	2	2	2	1	2	1	1	1	3	2	2	1	3	3	2	3	2	3	2	1	3	3	2	1	1	1	1	1	3	1	2	1	3	1	2	1	2	2	2	2	3	2	1	2	3	3	1
*S_12_5	1	2	2	1	2	1	1	1	1	1	1	2	1	1	3	2	1	1	1	1	2	1	1	3	1	1	2	1	1	1	1	1	1	1	3	1	1	1	2	2	2	1	3	2	1	2	1	3	1
*S_12_6	1	2	2	2	1	1	2	1	1	2	3	2	3	2	3	3	1	1	2	3	1	1	2	3	1	1	1	1	1	1	3	1	2	1	3	1	2	2	1	2	2	3	3	2	1	2	1	2	1
*S_12_7	2	2	2	2	1	3	2	1	2	2	3	2	2	3	2	3	1	1	2	3	2	3	2	1	2	3	3	1	1	2	1	1	3	1	3	2	2	2	1	2	2	3	3	3	1	1	1	1	3
*S_12_8	3	3	3	2	1	3	3	1	2	1	3	3	3	2	3	3	2	3	3	3	2	3	3	3	2	3	3	3	1	2	3	3	3	2	3	2	2	3	1	2	2	3	3	3	1	2	3	2	3
*S_12_9	2	3	3	2	1	3	3	1	2	2	3	3	3	2	3	3	2	3	3	3	2	3	3	3	2	3	3	3	1	2	3	3	3	2	3	2	2	3	1	2	2	3	3	3	1	2	3	2	3
*S_12_10	3	3	3	2	1	3	3	1	2	2	3	3	3	2	3	3	3	3	3	3	2	3	3	3	2	3	3	3	1	2	3	3	3	2	3	3	2	3	1	2	2	3	3	3	1	2	3	2	3
*S_12_11	3	2	3	3	1	3	3	1	2	1	3	3	3	2	3	3	2	3	3	3	2	3	3	3	2	3	3	3	2	2	3	3	3	2	3	3	3	3	1	2	2	3	3	2	1	2	3	2	1
*S_12_12	2	2	3	3	1	3	3	1	2	1	3	3	3	2	3	3	2	3	3	3	2	3	3	3	2	3	3	3	2	2	3	3	3	2	3	3	3	3	1	2	2	3	3	2	1	2	3	2	1
*S_12_13	2	2	3	3	1	3	3	1	2	2	3	3	3	2	3	3	1	2	3	2	2	3	3	2	1	3	3	3	1	2	2	2	3	1	2	3	3	3	1	2	1	3	3	2	1	1	2	1	1
*S_12_14	2	3	2	2	1	3	2	1	2	1	3	2	2	2	3	3	2	1	2	1	2	3	3	1	1	3	3	2	1	2	1	1	3	1	1	2	2	1	3	2	3	3	3	3	1	1	1	1	2
*S_12_15	2	2	2	2	1	3	2	1	2	1	3	2	2	2	3	3	2	1	2	1	2	3	3	1	1	3	3	2	1	2	1	1	3	1	1	2	2	1	2	2	2	3	3	2	1	1	1	1	1
*S_12_16	2	2	2	2	1	3	2	1	2	2	3	2	2	2	3	3	2	1	2	1	2	3	3	1	1	3	3	2	1	2	1	1	3	1	1	2	3	1	2	2	2	3	3	2	1	1	1	1	1
*S_12_17	2	1	2	2	1	3	2	1	1	1	3	2	2	2	3	3	1	1	2	1	2	3	3	1	1	3	3	1	1	2	1	1	3	1	1	1	3	1	2	2	1	3	3	1	1	1	1	1	1
*S_12_18	2	2	2	2	1	3	2	1	2	2	3	2	2	2	3	3	1	1	2	1	2	3	3	1	1	3	3	2	1	2	1	1	3	1	1	2	3	1	2	2	2	3	3	2	1	1	1	1	1
*S_12_19	2	2	2	2	1	1	1	1	1	2	1	2	1	1	3	2	1	1	1	1	1	3	1	1	1	3	3	1	1	1	1	1	1	1	1	2	2	2	1	1	2	1	3	2	1	1	1	1	1
*S_12_20	3	3	3	3	1	3	3	1	3	1	3	3	3	2	2	3	3	3	3	3	2	2	3	3	2	2	2	3	3	2	3	3	3	3	3	3	3	3	3	2	2	3	2	2	1	3	3	2	2
*S_12_21	2	2	2	2	1	1	1	1	1	2	1	2	1	1	3	2	1	1	1	1	1	3	1	1	1	3	3	1	1	1	1	1	1	1	1	2	2	2	1	1	2	1	3	2	1	1	1	1	1
*S_12_22	3	2	3	2	1	1	1	1	1	1	1	3	1	1	3	2	1	2	1	2	1	3	1	1	1	3	3	1	1	1	2	2	1	1	2	2	2	2	1	1	2	1	3	2	1	1	2	1	1
*S_12_23	3	2	2	3	1	3	3	1	1	1	3	2	3	3	3	3	1	1	3	1	2	3	3	1	1	3	3	1	2	2	1	3	3	1	1	3	3	1	2	2	2	3	3	1	1	2	1	1	1
*S_12_24	3	3	2	3	1	3	2	1	1	1	3	3	3	2	3	3	2	3	3	3	2	3	3	1	2	3	3	3	2	2	3	3	3	2	3	3	3	1	2	2	2	3	3	3	1	2	3	1	3
*S_12_25	3	3	2	2	1	3	2	1	1	1	3	2	2	2	3	3	2	3	3	3	2	3	3	1	2	3	3	2	2	3	3	3	3	2	1	3	2	1	2	2	2	3	3	3	2	2	2	2	3
*S_12_26	3	2	2	3	1	3	2	1	1	2	3	2	2	3	3	3	2	3	3	3	2	3	3	1	3	3	3	2	2	2	3	3	3	1	1	3	3	2	2	2	1	3	2	2	1	1	2	2	1
*S_12_27	3	2	2	2	1	1	2	1	1	2	1	1	2	2	3	3	2	3	2	3	2	3	1	1	3	3	3	1	2	2	3	1	1	1	1	3	3	2	1	1	1	1	1	2	2	1	2	2	1
*S_12_28	3	2	2	2	1	1	1	1	1	2	1	1	2	1	3	1	2	3	2	3	1	3	1	1	2	3	3	1	1	1	3	1	1	1	1	2	2	1	1	1	1	1	2	2	1	1	2	2	1
*S_12_29	3	2	2	2	1	1	1	1	2	2	1	1	2	1	3	1	2	3	2	3	2	3	1	1	2	3	3	1	1	1	3	1	1	2	1	2	3	3	1	1	1	1	2	2	2	1	2	2	1
*S_12_30	3	2	2	2	1	1	1	1	2	2	1	1	2	1	3	1	2	3	2	3	2	3	1	1	2	3	3	1	1	1	3	1	1	2	1	2	2	3	1	2	1	1	2	2	2	1	2	2	1
*S_12_31	3	2	2	2	1	3	1	1	2	2	3	1	2	1	3	1	2	3	2	3	2	3	2	1	2	3	3	3	1	1	3	3	3	2	1	2	3	3	1	2	1	3	2	2	2	1	3	2	1
[truncated: 156 more columns]
