# Supplementary material for: Molecular dissection of connected rice populations revealed important genomic regions for agronomic and biofortification traits
Source: Front Plant Sci. 2023 Mar 22;14:1157507. doi: 10.3389/fpls.2023.1157507 (PMC10073715; doi:10.3389/fpls.2023.1157507)
Supplement: Supplementary file 3 [file DataSheet_3.xlsx]

## Sheet: Pop1
*trait1	4181.93	3764.41	4186.75	3679.36	2527.75	4276.75	4075.98	4029.95	3338.99	2220.71	2931.35	3625.6	2716.61	2374.45	2725.84	2597.78	3608.35	2641.19	2952.15	2218.11	2912.49	2630.81	4220.95	3183.96	3552.46	3296.7	2915.83	3307.06	3970.07	2650.53	3359.68	3738.15	3795.51	4165.98	2235.03	2236.6	2361.18	2557.28	3419.21	4581.07	4503.77	2935.69	2564.11	3324.13	3147.1	3196.32	6085.05	1931.67	2757.91
*trait2	16.7612	13.6882	20.3058	13.8327	19.2522	17.7383	16.1241	17.5532	15.1861	16.5657	21.2334	15.7993	21.4769	15.973	19.1669	20.3778	17.0255	17.8007	22.6889	21.1814	20.6099	17.457	16.6562	18.4944	21.6404	26.0298	20.5098	19.6755	18.772	22.3275	21.2473	20.3948	19.1779	11.7806	21.1518	22.3129	19.6615	19.2971	15.9665	16.1245	16.2904	15.1933	14.5344	12.2717	20.3609	20.937	17.5845	21.2177	25.0148
*trait3	3.74497	4.55948	5.45331	3.54032	4.45096	4.03418	4.24528	4.36257	4.63203	4.84663	4.04023	3.22979	5.39448	4.46738	4.77646	5.10857	4.26448	4.42679	4.12953	4.56663	4.91927	4.71136	4.1619	3.24981	4.34167	4.66847	3.15874	4.33474	4.86038	4.83099	4.41946	3.69085	3.5823	3.84186	3.86846	4.14393	4.03662	5.28414	3.6944	3.46675	4.31492	4.64174	4.06406	5.03111	4.6903	4.44815	4.16279	5.20486	4.31528
*trait4	85.4151	80.4719	85.3098	85.2741	85.4064	99.3554	99.1764	85.4868	86.7377	78.5859	85.4444	87.3186	80.3373	72.1235	78.2033	84.1726	78.7269	84.8412	86.3619	80.7029	79.7924	85.0963	99.738	85.4876	85.1343	85.2063	84.9653	86.2098	84.9308	85.0945	85.0273	85.0513	99.776	86.2183	78.1723	78.1946	84.7447	80.7977	85.0203	99.8538	99.59	84.8377	85.074	80.7789	84.4967	78.5099	100.06	78.5134	86.5067
*trait5	130.846	129.976	123.03	109.021	113.83	137.193	135.671	111.301	138.326	101.553	118.401	145.247	85.2371	136.414	119.069	134.015	122.759	108.252	118.714	132.285	115.957	97.0044	108.824	113.702	108.301	105.874	122.18	121.115	136.122	120.419	132.422	130.915	104.508	146.574	93.7138	110.336	131.341	140.269	108.561	144.034	136.006	106.336	111.103	144.623	117.23	118.86	135.299	99.6202	118.975
*trait6	13.1759	10.7802	13.6902	11.6931	13.0064	14.5574	13.0134	13.1417	11.3093	12.4018	11.9604	13.0534	14.4717	13.5844	15.1059	12.9404	13.959	13.4565	12.2485	12.5482	13.4433	13.4131	14.1028	13.97	12.9774	15.3128	12.4433	13.8434	13.3795	12.3076	14.2669	14.778	14.4676	14.0365	13.4256	12.537	13.835	14.1725	14.8587	14.4015	13.8379	13.3925	11.8287	14.1311	13.6047	13.7913	16.7773	13.1022	13.8366
*trait7	12.921	10.8735	13.6698	11.7218	12.8403	14.3728	12.9957	13.0565	11.1273	11.9928	11.8055	13.001	14.3436	13.5499	14.728	12.889	13.9389	13.4036	12.2646	12.4861	13.2521	13.4916	14.1361	13.7914	12.9133	15.0777	11.5147	13.1018	13.5983	12.272	14.1395	14.6226	14.349	14.2052	13.2469	12.4958	13.3685	13.896	14.6615	13.9508	13.6997	13.3216	11.2366	13.8416	13.5696	13.589	16.7153	12.9265	13.7702
*trait8	25.6732	25.5719	22.9704	24.3141	24.0962	25.9611	24.1589	22.8349	25.0697	24.3184	25.2478	26.1461	21.3321	24.8736	22.7168	23.2578	24.2579	23.9683	21.6187	25.7339	25.5191	22.8315	22.2422	26.0367	25.2815	24.4054	23.7478	25.6766	24.4735	26.0293	22.6577	21.6823	21.9857	25.1522	23.8501	25.216	24.9252	24.5067	24.9046	27.0029	26.1987	23.3557	22.7322	25.5035	23.1101	25.0399	25.538	22.1926	22.2983
*trait9	26.2764	28.153	27.836	25.7929	21.8888	24.7604	23.6773	25.6359	26.6345	25.7785	26.0906	24.3652	22.0846	26.3262	25.7894	26.5014	25.2332	24.27	24.4913	24.1711	25.9239	25.0076	27.7849	23.35	25.4117	26.0788	31.528	26.0807	26.5483	25.9339	25.463	25.6809	26.3554	22.2016	30.8458	30.4838	26.1977	25.8381	25.1048	24.4998	24.8859	26.7871	25.0565	22.3347	23.3941	22.7285	22.4655	23.8896	27.1054
*trait10	9.4133	9.46154	8.65121	8.85076	9.89173	9.36149	9.04893	7.83811	9.19378	9.2637	8.99914	9.52077	8.77894	9.21654	9.05932	8.94504	9.66914	9.47743	8.13245	9.2532	8.98956	8.58853	9.52939	9.44736	9.70202	9.63471	9.87128	9.10399	9.97975	8.80522	8.76299	8.70231	9.65625	8.98511	10.4719	9.71629	9.53515	9.18209	8.80596	9.35946	9.08643	8.67303	8.27992	7.77199	8.84619	8.78641	8.65182	8.93554	9.88922
*trait11	2.71318	2.63523	2.70237	2.40821	2.41462	2.4636	2.58413	2.00262	2.57752	2.42555	2.66798	2.45406	2.51129	2.65829	2.51767	2.49025	2.50168	2.43713	2.61723	2.58394	2.5218	2.58451	2.63228	2.57378	2.43798	2.59453	2.77429	2.56179	2.61061	2.65317	2.59105	2.591	2.55621	2.39003	2.66041	2.72331	2.53222	2.51914	2.56492	2.62378	2.56775	2.57985	2.63466	2.66439	2.50184	2.49651	2.46665	2.54563	2.54244
[truncated: 311 more columns]

## Sheet: Pop2
*trait1	5555.5	4409.1	3422.04	3352.8	4490.84	4775.26	4235.5	4744.21	4257.47	5350.97	3891.85	3331.14	2581.97	5439.09	6464.52	4169.75	4217.24	5675.32	4092.91	3105.26	3993.88	5254.58	3426.1	2447.86	3638.29	4559.97	4344.14	2394.99	2056.37	2912.26	5644.44	6247.85	4251.42	3343.52	3427.47	4782.44	2654.53	6052.59	3992.75	2919.05	3691.78	3339.33	4068.69	4939.82	6475.65	3100.64	2964.99	3589.18	4016.7
*trait2	11.7857	15.6659	20.0402	18.8625	19.3918	17.3436	15.7341	17.5351	17.5868	12.2742	26.5416	22.5099	20.9813	12.1471	11.2293	17.5458	18.8843	11.9565	23.3662	24.8458	13.1447	23.5275	17.8265	21.1056	25.0731	17.3425	21.8421	22.0396	17.6493	21.0306	14.5694	11.6164	13.4427	23.91	20.6793	11.1499	22.2935	12.0325	14.3872	14.0946	14.6566	18.1315	19.6382	16.0597	11.9367	21.4167	18.2661	18.0593	20.9638
*trait3	3.62232	3.91671	5.43726	4.79599	3.73931	4.53385	4.6185	4.86049	4.47734	4.24746	4.78794	4.55805	4.47748	3.78768	3.41664	4.23539	3.69407	4.26359	4.53788	5.42927	3.68679	4.58624	4.40473	4.69117	3.75538	5.54222	3.84818	4.73714	4.35789	5.75177	4.19501	4.24746	3.79582	5.70347	4.99768	3.68279	4.98155	4.00947	4.4935	4.074	4.58624	4.04988	4.558	4.26356	3.65858	4.63069	4.43863	3.98126	4.36436
*trait4	80.7613	88.2727	81.4412	83.4967	88.4445	85.4271	91.207	85.28	79.9007	83.4397	80.9297	94.3552	85.572	81.7354	83.0457	92.4166	87.5099	85.0974	78.5897	76.7908	95.0567	81.2882	79.488	89.0715	82.013	80.2378	91.848	84.1397	91.7186	81.2487	89.1138	85.9327	88.4445	84.6948	84.7331	84.9965	92.8849	82.8212	89.1458	90.8795	84.6048	90.7657	89.2681	82.6775	83.3672	83.0038	92.3699	91.3161	93.4011
*trait5	112.168	97.3999	104.602	117.694	158.296	123.488	101.567	100.46	102.35	115.91	140.593	103.05	121.357	108.59	110.247	123.285	148.902	113.05	104.202	101.874	116.964	121.046	105.962	116.419	117.481	119.842	127.447	92.6809	82.9762	122.528	127.45	106.04	107.049	119.257	134.45	110.441	118.364	108.702	112.997	110.787	114.554	110.652	95.0896	116.07	122.311	113.825	122.014	151.44	118.296
*trait6	13.3792	13.8666	12.4695	13.3344	12.8724	14.2739	13.2503	15.3323	13.0885	12.9805	13.2243	15.1884	10.9582	13.9287	13.2034	13.6932	14.108	13.9674	14.174	14.0017	13.6301	13.7088	13.0899	12.6434	13.0335	14.7062	12.7486	13.6823	12.4876	13.1568	12.9316	13.9289	14.925	14.7985	14.7419	12.7602	12.0543	12.4507	13.9522	13.3103	13.4863	12.7431	14.649	12.9734	14.089	13.483	12.4311	14.0535	12.9683
*trait7	13.2686	13.7787	12.3321	13.239	12.7756	14.1737	13.0915	15.2296	12.9803	12.8481	13.0095	15.0247	10.9014	13.8401	13.0671	13.465	14.4356	13.7296	13.9365	13.5611	13.4416	13.8408	12.8433	12.4647	12.9927	14.4176	12.6215	13.5466	12.4165	13.085	12.7953	13.8283	14.7631	14.5187	14.5919	12.6939	11.9414	12.3718	13.5837	13.1293	13.2922	12.6825	14.5606	12.7905	14.0027	13.3076	12.3173	13.905	12.8232
*trait8	20.4574	19.4616	20.1529	19.6703	20.279	19.8161	19.4986	19.6349	19.7058	20.2644	19.9639	19.6671	19.3174	20.4527	20.4657	20.3879	20.2264	20.2687	20.3678	19.3135	19.9677	19.6459	19.8465	19.9671	20.1453	19.5157	19.3469	19.294	19.6581	19.4556	20.5077	20.427	19.6433	20.02	19.1748	20.3998	19.2804	20.3561	19.9673	20.2678	19.6282	19.9843	20.0965	20.0805	19.7705	20.4473	18.9538	19.5736	19.422
*trait9	23.3475	22.7446	23.8303	24.9493	23.2941	22.5912	23.7744	22.6757	22.9503	24.2529	24.6618	23.1919	25.8016	22.8967	23.7109	25.6892	25.9433	22.9779	23.1193	23.1489	23.749	23.7843	23.6247	22.8375	25.4551	23.426	26.8845	22.4168	22.2625	23.9783	25.3204	23.6462	24.2018	23.7844	23.8481	23.5355	25.6077	23.2183	24.4302	23.7999	24.4602	22.242	22.748	24.3574	23.9679	23.3508	22.2926	27.3667	25.9612
*trait10	7.24857	7.03763	7.24369	7.06111	7.26522	7.10117	7.03648	7.15918	7.17027	7.27262	7.1968	7.07556	7.03759	7.32247	7.3202	7.40168	7.27223	7.2929	7.22843	7.0278	7.22825	7.06574	7.15205	6.99388	7.22429	6.9863	7.02617	6.99037	7.18274	7.0051	7.40069	7.21755	7.08126	7.12964	6.96607	7.30522	6.93473	7.33587	7.08905	7.30551	7.07493	7.20994	7.21331	7.14549	7.38983	7.20221	6.86989	6.91371	7.05592
*trait11	9.80522	9.85941	9.77389	9.76751	9.81154	9.91271	9.78964	9.77268	9.7698	9.722	9.84923	9.83755	9.8935	9.75074	9.73339	9.80023	9.83707	9.76529	9.79019	9.78447	9.77424	9.77845	9.79796	9.79283	9.82622	9.82865	9.83341	9.79543	9.90158	9.76504	9.84153	9.73779	9.79525	9.81214	9.88114	9.76003	9.82582	9.74159	9.80919	9.8852	9.85656	9.82067	9.84562	9.85459	9.84582	9.82252	9.88556	9.78293	9.83389
[truncated: 71 more columns]

## Sheet: Pop3
*trait1	4135.05	4023.13	4257.29	3287.92	4420.94	3893.34	4550.02	4146.05	4123.7	4246.34	4147.27	4032.23	4098.87	3278.77	3972.42	3976.56	4380.67	3471.88	3460.81	3972.66	3825.54	4179.33	4296.57	3931.09	4120.68	4076.89	4583.68	3869.92	4254.16	4283.62	3771.24	3959.89	4495.09	4494.21	4211.06	3372.31	4465.22	4167.76	3604.27	3834.92	3952.38	3880.5	4121.31	4076.7	3676.8	3996.09	3733.97	2773.57	3175.09
*trait2	12.6485	19.4655	20.2673	11.0507	25.1542	21.0123	23.522	26.9825	23.6804	17.0171	22.6637	22.6585	24.6417	23.8466	25.132	15.4037	10.1018	30.0511	10.9865	22.5621	10.7317	29.9595	10.5345	17.3706	11.5235	19.7134	21.5768	22.3651	15.1983	28.2757	18.2408	29.8758	18.1212	13.9941	10.8556	15.9755	13.4684	20.7223	23.5536	11.9322	29.3923	11.4654	26.323	14.1074	23.1836	31.4014	25.4328	27.5151	11.0305
*trait3	3.94955	4.93315	4.25052	3.29985	5.17316	4.61205	4.89456	4.8492	4.71959	4.33375	4.22696	4.07505	4.53405	4.38454	4.57633	4.20732	3.52594	4.75263	3.97736	3.4189	3.39417	5.08193	3.69269	4.24488	3.8304	4.74053	4.43964	4.44673	3.99017	4.41481	4.72	4.65084	4.23852	4.01142	3.58967	3.93723	4.17212	4.56597	4.49045	3.5987	4.79942	3.5404	4.77142	4.20147	4.09598	5.03668	3.96627	4.68727	3.66304
*trait4	94.0531	83.0445	89.8761	93.0166	85.0338	90.0487	90.3902	86.7951	89.281	85.3828	90.0206	83.2662	91.5521	87.6998	85.4036	84.629	95.8066	87.0199	90.6854	83.6396	99.6841	85.2172	99.0643	88.9646	93.7885	84.0622	83.0089	89.4674	99.5289	85.2417	88.0434	81.5827	86.5342	94.4076	92.9852	90.087	87.7845	84.7765	86.051	96.0772	78.6414	91.0918	91.2703	88.7323	86.2347	85.7946	86.4217	83.2097	99.1416
*trait5	121.253	117.198	131.036	100.755	145.763	100.645	152.704	96.3678	116.756	120.443	134.751	132.95	148.339	142.94	133.26	125.994	105.035	151.564	101.624	142.283	106.069	113.668	104.938	107.545	108.474	119.478	139.983	147.789	108.731	134.455	92.6374	140.115	108.948	110.501	102.014	111.908	100.386	133.019	147.186	104.765	121.581	100.018	125.018	106.961	143.893	95.1482	136.618	130.639	105.599
*trait6	12.8633	12.7752	12.7382	12.6582	12.8656	12.2872	12.6126	13.5046	12.3187	13.325	12.4966	12.8747	12.4537	12.4549	12.3643	12.9892	12.7838	13.2309	13.269	12.9762	14.7875	13.5697	13.1642	12.9929	12.8907	12.4423	12.9762	12.7034	13.7228	13.1621	13.2104	12.8666	12.7436	13.4172	12.9698	13.1314	12.5007	12.8488	14.5767	13.2991	12.8022	12.3874	13.2878	13.1082	12.7865	13.1652	12.9202	13.7275	12.703
*trait7	12.8649	12.5415	12.956	12.5463	13.1015	12.759	12.6058	13.5353	12.6976	13.2089	12.8178	12.7396	13.1119	12.7074	12.6973	13.096	13.7629	13.056	13.261	13.0108	13.3647	13.297	13.128	13.1832	12.9544	12.8108	13.0348	12.9321	13.2311	13.0618	13.1182	12.9248	12.9827	13.3835	13.2454	13.033	12.656	12.864	13.7339	13.5676	13.0677	12.6042	13.1819	13.0639	12.779	12.9795	12.9145	13.3501	13.1375
*trait8	24.9359	25.2074	24.6197	24.6936	25.2389	24.1232	25.7618	23.1617	25.0514	24.9708	24.3804	25.5307	25.4461	24.7339	25.0278	24.617	25.2192	26.2835	25.3907	26.2096	25.9469	23.5697	24.9393	23.7772	25.7897	23.5897	23.5724	24.8643	24.9393	24.7054	23.1644	24.4373	25.0487	25.2562	25.1453	23.8378	23.9317	22.8239	24.4401	24.8878	24.7451	24.9908	24.654	23.1895	24.5376	22.3601	26.1736	23.0146	25.305
*trait9	24.8176	24.6216	25.1939	26.1659	24.5896	26.9524	25.4657	26.9462	23.3385	26.3227	25.8207	26.3224	25.461	25.8493	25.0882	25.5054	25.8488	25.9897	26.8585	28.213	26.5009	23.7137	26.962	25.5612	26.6443	26.1625	25.698	24.5432	24.7315	26.9166	26.6711	28.535	26.5347	26.0631	26.0186	27.273	22.8099	25.3436	26.2499	26.4134	23.4797	27.1575	25.9767	24.3458	26.7056	26.6388	30.2727	23.9269	26.6218
*trait10	8.80383	8.42236	9.18275	10.2059	8.74595	9.6226	8.69184	8.8369	8.17123	9.11957	8.57189	9.19063	8.49309	8.54368	8.96894	8.47633	10.1425	9.50227	10.3325	9.64373	10.3296	8.24993	9.90671	9.78841	10.1534	9.26766	8.67886	8.29339	8.49924	9.32451	9.72975	8.7581	8.86692	9.22509	10.1049	9.82908	8.60888	8.40621	8.94524	10.0633	8.46499	10.1332	9.04682	8.86744	8.77825	8.8038	9.95125	8.72813	10.2191
*trait11	2.35872	3.07661	2.42219	2.25149	3.18684	2.64172	3.13237	2.67005	2.38735	2.38486	3.12453	2.49396	3.15991	2.71841	3.12293	2.90861	2.52798	2.38465	2.49987	3.0384	2.67464	2.69047	2.25213	2.40006	2.32593	2.59845	3.19825	2.43263	2.90631	3.24101	2.84654	3.02907	2.39351	2.83285	2.43563	3.13934	2.31854	2.5827	2.6543	2.26041	2.57764	2.49117	2.83541	2.64748	2.69264	2.62848	3.08574	2.44874	2.48095
[truncated: 161 more columns]

## Sheet: Pop4
*trait1	2510.17	2974.45	2322.44	2908.3	2450.7	2932.39	3159.49	2748.28	2694.47	4863.13	3264.72	3331.74	3183.89	3003.33	2490.25	3559.54	2846.08	2801.66	2528.93	2787.55	3065.7	4029.1	2533.8	2601.1	3046.41	3517.19	2732.83	2399.86	1540.19	2736.14	2324.18	3272.04	2728.31	2873.38	4246.01	2303.03	2225.13	3180.91	2768.12	2340.9	3190.09	3433.65	2718.84	3658.07	3339.13	3727.28	3468.91	3025.68	2245.29
*trait2	13.8754	22.7145	14.2048	17.017	13.4508	15.525	20.6676	15.7802	15.967	15.5595	13.6929	12.2145	14.8033	14.6577	12.5087	15.9031	14.6969	13.859	17.4143	15.8703	11.2933	14.6048	16.1514	18.3485	17.8891	13.8383	13.3089	17.8526	12.8776	12.9207	17.3176	17.2951	15.4112	14.481	16.445	14.6192	14.7724	14.0556	12.9863	15.5304	13.3193	12.4482	19.2321	17.9418	16.7117	17.7027	15.2515	18.7312	17.1592
*trait3	3.05726	3.82969	2.38489	3.83928	3.40992	2.95118	5.4873	3.52436	3.97914	4.16839	3.15857	3.70214	3.68422	3.51163	3.04001	3.26757	2.7959	3.84053	3.74632	3.40513	3.57563	4.37201	3.2165	4.09189	2.32007	4.08959	3.21193	4.55314	2.03619	2.37467	3.79154	4.25655	3.01554	2.76172	4.48165	3.24381	2.70878	3.39012	2.85781	2.43658	2.83446	3.00641	6.40147	3.99477	3.17003	4.04771	3.50747	3.79572	3.17815
*trait4	87.7761	84.0985	85.9039	82.9281	86.9891	84.0458	83.759	86.5644	83.945	84.6876	85.9379	83.6231	84.4871	83.5548	85.5525	85.7765	87.2497	84.2471	84.0747	84.4983	82.604	84.8957	83.7466	83.1293	84.374	85.9912	84.7088	84.1693	84.3288	84.2881	83.9608	84.8238	85.2432	82.0286	83.6741	83.3341	83.6364	82.9082	85.9035	85.9258	85.7763	86.0167	85.1941	86.917	84.1675	85.2388	83.4414	85.0272	85.1223
*trait5	115.344	93.3603	132.793	124.335	99.0802	121.711	96.0173	102.644	96.2008	136.372	126.602	120.059	97.5062	111.213	117.962	111.96	123.899	123.075	109.332	94.8058	112.571	101.676	120.056	97.2094	114.66	102.439	99.024	115.427	82.297	102.702	92.9064	133.409	85.0816	113.736	121.807	96.045	115.631	112.656	112.932	118.796	115.599	129.985	145.613	136.682	119.121	104.333	131.926	98.532	100.544
*trait6	11.2787	14.1408	12.1305	12.9576	11.1183	13.2049	12.9302	15.15	14.0463	13.2404	11.2026	13.5921	12.7006	11.2207	12.5795	14.0401	13.2293	12.045	15.3333	12.9302	13.9375	12.4527	10.8873	13.8442	11.7268	12.9364	13.3656	12.7727	10.6506	11.7342	14.4376	12.5291	12.5795	12.1439	12.5084	11.9363	14.015	15.9126	13.7202	12.095	13.3827	11.3307	12.3655	13.1989	15.9981	11.9443	13.0402	15.3596	13.7325
*trait7	10.952	13.8855	11.869	12.6193	10.8512	13.0098	12.7254	14.9098	13.8566	13.1642	10.9952	13.5194	12.6958	11.071	12.1204	13.849	12.9628	11.6425	15.1377	12.4835	13.5606	12.3702	10.6689	13.4667	11.5782	12.6727	13.1179	12.6919	10.4317	11.5846	14.0109	12.2589	12.326	11.9308	12.3078	11.7269	13.8765	15.7348	13.3302	11.8317	13.255	10.9952	12.0987	13.1212	15.8191	11.6817	12.7877	15.3764	13.6597
*trait8	22.8593	20.9655	25.1217	23.2016	22.6031	24.6704	20.2278	23.9984	22.1477	27.247	23.1361	21.2348	21.8572	21.908	24.7527	23.3533	22.9748	22.9352	21.9217	22.22	27.171	23.0009	22.8921	20.0052	24.0852	23.2141	21.2323	24.1137	22.5555	21.4767	20.9319	26.5598	22.2244	23.8266	22.9316	20.9919	22.2337	24.0527	21.551	24.8344	20.803	24.0449	25.7621	25.6221	25.8141	22.934	24.0518	21.7213	22.6597
*trait9	21.8279	26.1628	25.9743	25.5444	22.7345	25.6929	25.6911	27.213	24.3963	27.0688	25.9567	26.1618	23.7843	26.4825	24.0282	24.9993	28.1766	23.9971	24.1745	26.0174	29.2987	25.4868	23.7913	24.7256	25.3497	25.1661	22.9041	23.4994	25.653	27.9156	26.2618	26.8744	25.7659	25.5412	30.5601	21.6635	29.0169	25.0892	22.5199	24.7207	22.8626	26.0813	26.1367	26.7739	28.1858	25.8595	24.7172	24.5384	26.0718
*trait10	8.16525	8.16613	9.33023	9.06918	7.92719	8.44789	8.77309	9.73127	7.95916	8.83023	8.46195	8.96498	8.57907	8.97687	8.32034	8.37295	9.75236	8.61428	8.71901	9.43177	10.3311	8.4498	7.83061	7.86674	9.1786	8.65828	8.26269	8.6794	8.94296	9.49335	9.44144	8.83137	7.98555	8.70796	10.0527	8.47744	9.61861	10.1949	8.49451	8.57695	8.76793	8.30384	8.79554	8.75633	9.0226	8.13346	9.23279	8.8275	8.55028
*trait11	2.31076	2.74129	2.39809	2.70773	2.59513	2.75175	2.68893	2.58896	2.77323	2.68754	2.74155	2.40922	2.41141	2.67319	2.50622	2.47144	2.66373	2.37455	2.58121	2.5397	2.45092	2.60579	2.47904	2.80687	2.43648	2.57557	2.46358	2.50999	2.50488	2.41233	2.53828	2.69042	2.39129	2.54287	2.54136	2.29669	2.48014	2.2929	2.42971	2.83227	2.3443	2.68866	2.6361	2.6272	2.6535	2.67661	2.38209	2.49943	2.40543
[truncated: 156 more columns]
